# Supplementary material for: Fish connectivity mapping: linking chemical stressors by their mechanisms of action-driven transcriptomic profiles
Source: BMC Genomics. 2016 Jan 28;17:84. doi: 10.1186/s12864-016-2406-y (PMC4730593; doi:10.1186/s12864-016-2406-y)
Supplement: Additional file 1: Table S1. — A complete list of microarray data used in the current study. (XLSX 111 kb) [file 12864_2016_2406_MOESM1_ESM.xlsx]

## Sheet: zebrafish
File Name (chemical_dose_tissue_exposureDuration)	species	microarray platform	experimental design	data source
EE2_30ngL_femaleOvary_96hr_1_X_Y_Z.txt	ZF	Agilent 13223	two color direction comparison	USEPA
EE2_30ngL_femaleOvary_96hr_2_X_Y_Z.txt	ZF	Agilent 13223	two color direction comparison	USEPA
EE2_30ngL_femaleOvary_96hr_3_X_Y_Z.txt	ZF	Agilent 13223	two color direction comparison	USEPA
EE2_30ngL_femaleOvary_96hr_4_X_Y_Z.txt	ZF	Agilent 13223	two color direction comparison	USEPA
EE2_30ngL_femaleOvary_96hr_5_X_Y_Z.txt	ZF	Agilent 13223	two color direction comparison	USEPA
EE2_30ngL_maleBrain_48hr_1_X_Y_Z.txt	ZF	Agilent 13223	two color direction comparison	USEPA
EE2_30ngL_maleBrain_48hr_2_X_Y_Z.txt	ZF	Agilent 13223	two color direction comparison	USEPA
EE2_30ngL_maleBrain_48hr_3_X_Y_Z.txt	ZF	Agilent 13223	two color direction comparison	USEPA
EE2_30ngL_maleBrain_48hr_4_X_Y_Z.txt	ZF	Agilent 13223	two color direction comparison	USEPA
EE2_30ngL_maleBrain_48hr_5_X_Y_Z.txt	ZF	Agilent 13223	two color direction comparison	USEPA
EE2_30ngL_maleBrain_96hr_1_X_Y_Z.txt	ZF	Agilent 13223	two color direction comparison	USEPA
EE2_30ngL_maleBrain_96hr_2_X_Y_Z.txt	ZF	Agilent 13223	two color direction comparison	USEPA
EE2_30ngL_maleBrain_96hr_3_X_Y_Z.txt	ZF	Agilent 13223	two color direction comparison	USEPA
EE2_30ngL_maleBrain_96hr_4_X_Y_Z.txt	ZF	Agilent 13223	two color direction comparison	USEPA
EE2_30ngL_maleBrain_96hr_5_X_Y_Z.txt	ZF	Agilent 13223	two color direction comparison	USEPA
EE2_30ngL_maleTestis_48hr_1_X_Y_Z.txt	ZF	Agilent 13223	two color direction comparison	USEPA
EE2_30ngL_maleTestis_48hr_2_X_Y_Z.txt	ZF	Agilent 13223	two color direction comparison	USEPA
EE2_30ngL_maleTestis_48hr_3_X_Y_Z.txt	ZF	Agilent 13223	two color direction comparison	USEPA
EE2_30ngL_maleTestis_48hr_4_X_Y_Z.txt	ZF	Agilent 13223	two color direction comparison	USEPA
EE2_30ngL_maleTestis_96hr_1_X_Y_Z.txt	ZF	Agilent 13223	two color direction comparison	USEPA
EE2_30ngL_maleTestis_96hr_2_X_Y_Z.txt	ZF	Agilent 13223	two color direction comparison	USEPA
EE2_30ngL_maleTestis_96hr_3_X_Y_Z.txt	ZF	Agilent 13223	two color direction comparison	USEPA
EE2_30ngL_maleTestis_96hr_4_X_Y_Z.txt	ZF	Agilent 13223	two color direction comparison	USEPA
EE2_30ngL_maleTestis_96hr_5_X_Y_Z.txt	ZF	Agilent 13223	two color direction comparison	USEPA
FAD_25ugL_femaleBrain_48hr_1_X_Y_Z.txt	ZF	Agilent 13223	two color direction comparison	USEPA
FAD_25ugL_femaleBrain_48hr_2_X_Y_Z.txt	ZF	Agilent 13223	two color direction comparison	USEPA
FAD_25ugL_femaleBrain_48hr_3_X_Y_Z.txt	ZF	Agilent 13223	two color direction comparison	USEPA
FAD_25ugL_femaleBrain_48hr_4_X_Y_Z.txt	ZF	Agilent 13223	two color direction comparison	USEPA
FAD_25ugL_femaleBrain_48hr_5_X_Y_Z.txt	ZF	Agilent 13223	two color direction comparison	USEPA
FAD_25ugL_femaleBrain_96hr_1_X_Y_Z.txt	ZF	Agilent 13223	two color direction comparison	USEPA
FAD_25ugL_femaleBrain_96hr_2_X_Y_Z.txt	ZF	Agilent 13223	two color direction comparison	USEPA
FAD_25ugL_femaleBrain_96hr_3_X_Y_Z.txt	ZF	Agilent 13223	two color direction comparison	USEPA
FAD_25ugL_femaleBrain_96hr_4_X_Y_Z.txt	ZF	Agilent 13223	two color direction comparison	USEPA
FAD_25ugL_femaleBrain_96hr_5_X_Y_Z.txt	ZF	Agilent 13223	two color direction comparison	USEPA
FAD_25ugL_femaleOvary_48hr_1_X_Y_Z.txt	ZF	Agilent 13223	two color direction comparison	USEPA
FAD_25ugL_femaleOvary_48hr_2_X_Y_Z.txt	ZF	Agilent 13223	two color direction comparison	USEPA
FAD_25ugL_femaleOvary_48hr_3_X_Y_Z.txt	ZF	Agilent 13223	two color direction comparison	USEPA
FAD_25ugL_femaleOvary_48hr_4_X_Y_Z.txt	ZF	Agilent 13223	two color direction comparison	USEPA
FAD_25ugL_femaleOvary_48hr_5_X_Y_Z.txt	ZF	Agilent 13223	two color direction comparison	USEPA
FAD_25ugL_femaleOvary_96hr_1_X_Y_Z.txt	ZF	Agilent 13223	two color direction comparison	USEPA
FAD_25ugL_femaleOvary_96hr_2_X_Y_Z.txt	ZF	Agilent 13223	two color direction comparison	USEPA
FAD_25ugL_femaleOvary_96hr_3_X_Y_Z.txt	ZF	Agilent 13223	two color direction comparison	USEPA
FAD_25ugL_femaleOvary_96hr_4_X_Y_Z.txt	ZF	Agilent 13223	two color direction comparison	USEPA
FAD_25ugL_femaleOvary_96hr_5_X_Y_Z.txt	ZF	Agilent 13223	two color direction comparison	USEPA
FAD_25ugL_maleBrain_96hr_1_X_Y_Z.txt	ZF	Agilent 13223	two color direction comparison	USEPA
FAD_25ugL_maleBrain_96hr_2_X_Y_Z.txt	ZF	Agilent 13223	two color direction comparison	USEPA
FAD_25ugL_maleBrain_96hr_3_X_Y_Z.txt	ZF	Agilent 13223	two color direction comparison	USEPA
FAD_25ugL_maleBrain_96hr_4_X_Y_Z.txt	ZF	Agilent 13223	two color direction comparison	USEPA
FAD_25ugL_maleBrain_96hr_5_X_Y_Z.txt	ZF	Agilent 13223	two color direction comparison	USEPA
TRB_3ugL_femaleBrain_96hr_1_X_Y_Z.txt	ZF	Agilent 13223	two color direction comparison	USEPA
TRB_3ugL_femaleBrain_96hr_2_X_Y_Z.txt	ZF	Agilent 13223	two color direction comparison	USEPA
TRB_3ugL_femaleBrain_96hr_3_X_Y_Z.txt	ZF	Agilent 13223	two color direction comparison	USEPA
TRB_3ugL_femaleBrain_96hr_4_X_Y_Z.txt	ZF	Agilent 13223	two color direction comparison	USEPA
TRB_3ugL_femaleBrain_96hr_5_X_Y_Z.txt	ZF	Agilent 13223	two color direction comparison	USEPA
TRB_3ugL_femaleOvary_96hr_1_X_Y_Z.txt	ZF	Agilent 13223	two color direction comparison	USEPA
TRB_3ugL_femaleOvary_96hr_2_X_Y_Z.txt	ZF	Agilent 13223	two color direction comparison	USEPA
TRB_3ugL_femaleOvary_96hr_3_X_Y_Z.txt	ZF	Agilent 13223	two color direction comparison	USEPA
TRB_3ugL_femaleOvary_96hr_4_X_Y_Z.txt	ZF	Agilent 13223	two color direction comparison	USEPA
TRB_3ugL_femaleOvary_96hr_5_X_Y_Z.txt	ZF	Agilent 13223	two color direction comparison	USEPA
EE2_30ngL_maleLiver_48hr_1_Cy5_Y_Z.txt	ZF	Agilent 15064	dye swap	USEPA
EE2_30ngL_maleLiver_48hr_2_Cy5_Y_Z.txt	ZF	Agilent 15064	dye swap	USEPA
EE2_30ngL_maleLiver_48hr_3_Cy5_Y_Z.txt	ZF	Agilent 15064	dye swap	USEPA
EE2_30ngL_maleLiver_48hr_4_Cy3_Y_Z.txt	ZF	Agilent 15064	dye swap	USEPA
EE2_30ngL_maleLiver_48hr_5_Cy3_Y_Z.txt	ZF	Agilent 15064	dye swap	USEPA
EE2_30ngL_maleLiver_48hr_6_Cy3_Y_Z.txt	ZF	Agilent 15064	dye swap	USEPA
FAD_25ugL_femaleOvary_24hr_1_X_Y_Z.txt	ZF	Agilent 15064	two color direction comparison	USEPA
FAD_25ugL_femaleOvary_24hr_2_X_Y_Z.txt	ZF	Agilent 15064	two color direction comparison	USEPA
FAD_25ugL_femaleOvary_24hr_3_X_Y_Z.txt	ZF	Agilent 15064	two color direction comparison	USEPA
FAD_25ugL_femaleOvary_24hr_4_X_Y_Z.txt	ZF	Agilent 15064	two color direction comparison	USEPA
FAD_25ugL_femaleOvary_24hr_5_X_Y_Z.txt	ZF	Agilent 15064	two color direction comparison	USEPA
FIP_5ugL_femaleBrain_48hr_1_X_Y_Z.txt	ZF	Agilent 15064	two color direction comparison	USEPA
FIP_5ugL_femaleBrain_48hr_2_X_Y_Z.txt	ZF	Agilent 15064	two color direction comparison	USEPA
FIP_5ugL_femaleBrain_48hr_3_X_Y_Z.txt	ZF	Agilent 15064	two color direction comparison	USEPA
FIP_5ugL_femaleBrain_48hr_4_X_Y_Z.txt	ZF	Agilent 15064	two color direction comparison	USEPA
FIP_5ugL_femaleBrain_48hr_5_X_Y_Z.txt	ZF	Agilent 15064	two color direction comparison	USEPA
FIP_5ugL_femaleOvary_48hr_1_X_Y_Z.txt	ZF	Agilent 15064	two color direction comparison	USEPA
FIP_5ugL_femaleOvary_48hr_2_X_Y_Z.txt	ZF	Agilent 15064	two color direction comparison	USEPA
FIP_5ugL_femaleOvary_48hr_3_X_Y_Z.txt	ZF	Agilent 15064	two color direction comparison	USEPA
FIP_5ugL_femaleOvary_48hr_4_X_Y_Z.txt	ZF	Agilent 15064	two color direction comparison	USEPA
FIP_5ugL_femaleOvary_48hr_5_X_Y_Z.txt	ZF	Agilent 15064	two color direction comparison	USEPA
FIP_5ugL_femaleOvary_96hr_1_X_Y_Z.txt	ZF	Agilent 15064	two color direction comparison	USEPA
FIP_5ugL_femaleOvary_96hr_2_X_Y_Z.txt	ZF	Agilent 15064	two color direction comparison	USEPA
FIP_5ugL_femaleOvary_96hr_3_X_Y_Z.txt	ZF	Agilent 15064	two color direction comparison	USEPA
FIP_5ugL_femaleOvary_96hr_4_X_Y_Z.txt	ZF	Agilent 15064	two color direction comparison	USEPA
FIP_5ugL_femaleOvary_96hr_5_X_Y_Z.txt	ZF	Agilent 15064	two color direction comparison	USEPA
FIP_5ugL_maleBrain_48hr_1_X_Y_Z.txt	ZF	Agilent 15064	two color direction comparison	USEPA
FIP_5ugL_maleBrain_48hr_2_X_Y_Z.txt	ZF	Agilent 15064	two color direction comparison	USEPA
FIP_5ugL_maleBrain_48hr_3_X_Y_Z.txt	ZF	Agilent 15064	two color direction comparison	USEPA
FIP_5ugL_maleBrain_48hr_4_X_Y_Z.txt	ZF	Agilent 15064	two color direction comparison	USEPA
FIP_5ugL_maleBrain_48hr_5_X_Y_Z.txt	ZF	Agilent 15064	two color direction comparison	USEPA
FIP_5ugL_maleTestis_48hr_1_X_Y_Z.txt	ZF	Agilent 15064	two color direction comparison	USEPA
FIP_5ugL_maleTestis_48hr_2_X_Y_Z.txt	ZF	Agilent 15064	two color direction comparison	USEPA
FIP_5ugL_maleTestis_48hr_3_X_Y_Z.txt	ZF	Agilent 15064	two color direction comparison	USEPA
FIP_5ugL_maleTestis_48hr_4_X_Y_Z.txt	ZF	Agilent 15064	two color direction comparison	USEPA
FIP_5ugL_maleTestis_48hr_5_X_Y_Z.txt	ZF	Agilent 15064	two color direction comparison	USEPA
FIP_5ugL_maleTestis_96hr_1_X_Y_Z.txt	ZF	Agilent 15064	two color direction comparison	USEPA
FIP_5ugL_maleTestis_96hr_2_X_Y_Z.txt	ZF	Agilent 15064	two color direction comparison	USEPA
FIP_5ugL_maleTestis_96hr_3_X_Y_Z.txt	ZF	Agilent 15064	two color direction comparison	USEPA
FIP_5ugL_maleTestis_96hr_4_X_Y_Z.txt	ZF	Agilent 15064	two color direction comparison	USEPA
FIP_5ugL_maleTestis_96hr_5_X_Y_Z.txt	ZF	Agilent 15064	two color direction comparison	USEPA
FLU_1700ugL_femaleOvary_48hr_1_X_Y_Z.txt	ZF	Agilent 15064	two color direction comparison	USEPA
FLU_1700ugL_femaleOvary_48hr_2_X_Y_Z.txt	ZF	Agilent 15064	two color direction comparison	USEPA
FLU_1700ugL_femaleOvary_48hr_3_X_Y_Z.txt	ZF	Agilent 15064	two color direction comparison	USEPA
FLU_1700ugL_femaleOvary_48hr_4_X_Y_Z.txt	ZF	Agilent 15064	two color direction comparison	USEPA
FLU_1700ugL_femaleOvary_48hr_5_X_Y_Z.txt	ZF	Agilent 15064	two color direction comparison	USEPA
FLU_1700ugL_femaleOvary_96hr_1_X_Y_Z.txt	ZF	Agilent 15064	two color direction comparison	USEPA
FLU_1700ugL_femaleOvary_96hr_2_X_Y_Z.txt	ZF	Agilent 15064	two color direction comparison	USEPA
FLU_1700ugL_femaleOvary_96hr_3_X_Y_Z.txt	ZF	Agilent 15064	two color direction comparison	USEPA
FLU_1700ugL_femaleOvary_96hr_4_X_Y_Z.txt	ZF	Agilent 15064	two color direction comparison	USEPA
FLU_1700ugL_femaleOvary_96hr_5_X_Y_Z.txt	ZF	Agilent 15064	two color direction comparison	USEPA
FLU_1700ugL_maleTestis_24hr_1_X_Y_Z.txt	ZF	Agilent 15064	two color direction comparison	USEPA
FLU_1700ugL_maleTestis_24hr_2_X_Y_Z.txt	ZF	Agilent 15064	two color direction comparison	USEPA
FLU_1700ugL_maleTestis_24hr_3_X_Y_Z.txt	ZF	Agilent 15064	two color direction comparison	USEPA
FLU_1700ugL_maleTestis_24hr_4_X_Y_Z.txt	ZF	Agilent 15064	two color direction comparison	USEPA
FLU_1700ugL_maleTestis_24hr_5_X_Y_Z.txt	ZF	Agilent 15064	two color direction comparison	USEPA
FLU_1700ugL_maleTestis_48hr_1_X_Y_Z.txt	ZF	Agilent 15064	two color direction comparison	USEPA
FLU_1700ugL_maleTestis_48hr_2_X_Y_Z.txt	ZF	Agilent 15064	two color direction comparison	USEPA
FLU_1700ugL_maleTestis_48hr_3_X_Y_Z.txt	ZF	Agilent 15064	two color direction comparison	USEPA
FLU_1700ugL_maleTestis_48hr_4_X_Y_Z.txt	ZF	Agilent 15064	two color direction comparison	USEPA
FLU_1700ugL_maleTestis_48hr_5_X_Y_Z.txt	ZF	Agilent 15064	two color direction comparison	USEPA
FLU_1700ugL_maleTestis_96hr_1_X_Y_Z.txt	ZF	Agilent 15064	two color direction comparison	USEPA
FLU_1700ugL_maleTestis_96hr_2_X_Y_Z.txt	ZF	Agilent 15064	two color direction comparison	USEPA
FLU_1700ugL_maleTestis_96hr_3_X_Y_Z.txt	ZF	Agilent 15064	two color direction comparison	USEPA
FLU_1700ugL_maleTestis_96hr_4_X_Y_Z.txt	ZF	Agilent 15064	two color direction comparison	USEPA
FLU_1700ugL_maleTestis_96hr_5_X_Y_Z.txt	ZF	Agilent 15064	two color direction comparison	USEPA
KET_370ugL_femaleBrain_96hr_1_X_Y_Z.txt	ZF	Agilent 15064	two color direction comparison	USEPA
KET_370ugL_femaleBrain_96hr_2_X_Y_Z.txt	ZF	Agilent 15064	two color direction comparison	USEPA
KET_370ugL_femaleBrain_96hr_3_X_Y_Z.txt	ZF	Agilent 15064	two color direction comparison	USEPA
KET_370ugL_femaleBrain_96hr_4_X_Y_Z.txt	ZF	Agilent 15064	two color direction comparison	USEPA
KET_370ugL_femaleBrain_96hr_5_X_Y_Z.txt	ZF	Agilent 15064	two color direction comparison	USEPA
KET_370ugL_femaleLiver_96hr_1_X_Y_Z.txt	ZF	Agilent 15064	two color direction comparison	USEPA
KET_370ugL_femaleLiver_96hr_2_X_Y_Z.txt	ZF	Agilent 15064	two color direction comparison	USEPA
KET_370ugL_femaleLiver_96hr_3_X_Y_Z.txt	ZF	Agilent 15064	two color direction comparison	USEPA
KET_370ugL_femaleLiver_96hr_4_X_Y_Z.txt	ZF	Agilent 15064	two color direction comparison	USEPA
KET_370ugL_femaleLiver_96hr_5_X_Y_Z.txt	ZF	Agilent 15064	two color direction comparison	USEPA
KET_370ugL_femaleOvary_24hr_1_X_Y_Z.txt	ZF	Agilent 15064	two color direction comparison	USEPA
KET_370ugL_femaleOvary_24hr_2_X_Y_Z.txt	ZF	Agilent 15064	two color direction comparison	USEPA
KET_370ugL_femaleOvary_24hr_3_X_Y_Z.txt	ZF	Agilent 15064	two color direction comparison	USEPA
KET_370ugL_femaleOvary_24hr_4_X_Y_Z.txt	ZF	Agilent 15064	two color direction comparison	USEPA
KET_370ugL_femaleOvary_24hr_5_X_Y_Z.txt	ZF	Agilent 15064	two color direction comparison	USEPA
KET_370ugL_femaleOvary_48hr_1_X_Y_Z.txt	ZF	Agilent 15064	two color direction comparison	USEPA
KET_370ugL_femaleOvary_48hr_2_X_Y_Z.txt	ZF	Agilent 15064	two color direction comparison	USEPA
KET_370ugL_femaleOvary_48hr_3_X_Y_Z.txt	ZF	Agilent 15064	two color direction comparison	USEPA
KET_370ugL_femaleOvary_48hr_4_X_Y_Z.txt	ZF	Agilent 15064	two color direction comparison	USEPA
KET_370ugL_femaleOvary_48hr_5_X_Y_Z.txt	ZF	Agilent 15064	two color direction comparison	USEPA
KET_370ugL_femaleOvary_96hr_1_X_Y_Z.txt	ZF	Agilent 15064	two color direction comparison	USEPA
KET_370ugL_femaleOvary_96hr_2_X_Y_Z.txt	ZF	Agilent 15064	two color direction comparison	USEPA
KET_370ugL_femaleOvary_96hr_3_X_Y_Z.txt	ZF	Agilent 15064	two color direction comparison	USEPA
KET_370ugL_femaleOvary_96hr_4_X_Y_Z.txt	ZF	Agilent 15064	two color direction comparison	USEPA
KET_370ugL_femaleOvary_96hr_5_X_Y_Z.txt	ZF	Agilent 15064	two color direction comparison	USEPA
KET_370ugL_maleBrain_96hr_1_X_Y_Z.txt	ZF	Agilent 15064	two color direction comparison	USEPA
KET_370ugL_maleBrain_96hr_2_X_Y_Z.txt	ZF	Agilent 15064	two color direction comparison	USEPA
KET_370ugL_maleBrain_96hr_3_X_Y_Z.txt	ZF	Agilent 15064	two color direction comparison	USEPA
KET_370ugL_maleBrain_96hr_4_X_Y_Z.txt	ZF	Agilent 15064	two color direction comparison	USEPA
KET_370ugL_maleBrain_96hr_5_X_Y_Z.txt	ZF	Agilent 15064	two color direction comparison	USEPA
KET_370ugL_maleLiver_96hr_1_X_Y_Z.txt	ZF	Agilent 15064	two color direction comparison	USEPA
KET_370ugL_maleLiver_96hr_2_X_Y_Z.txt	ZF	Agilent 15064	two color direction comparison	USEPA
KET_370ugL_maleLiver_96hr_3_X_Y_Z.txt	ZF	Agilent 15064	two color direction comparison	USEPA
KET_370ugL_maleLiver_96hr_4_X_Y_Z.txt	ZF	Agilent 15064	two color direction comparison	USEPA
KET_370ugL_maleLiver_96hr_5_X_Y_Z.txt	ZF	Agilent 15064	two color direction comparison	USEPA
KET_370ugL_maleTestis_96hr_1_X_Y_Z.txt	ZF	Agilent 15064	two color direction comparison	USEPA
KET_370ugL_maleTestis_96hr_2_X_Y_Z.txt	ZF	Agilent 15064	two color direction comparison	USEPA
KET_370ugL_maleTestis_96hr_3_X_Y_Z.txt	ZF	Agilent 15064	two color direction comparison	USEPA
KET_370ugL_maleTestis_96hr_4_X_Y_Z.txt	ZF	Agilent 15064	two color direction comparison	USEPA
KET_370ugL_maleTestis_96hr_5_X_Y_Z.txt	ZF	Agilent 15064	two color direction comparison	USEPA
MUS_500ugL_femaleBrain_48hr_1_X_Y_Z.txt	ZF	Agilent 15064	two color direction comparison	USEPA
MUS_500ugL_femaleBrain_48hr_2_X_Y_Z.txt	ZF	Agilent 15064	two color direction comparison	USEPA
MUS_500ugL_femaleBrain_48hr_3_X_Y_Z.txt	ZF	Agilent 15064	two color direction comparison	USEPA
MUS_500ugL_femaleBrain_48hr_4_X_Y_Z.txt	ZF	Agilent 15064	two color direction comparison	USEPA
MUS_500ugL_femaleBrain_48hr_5_X_Y_Z.txt	ZF	Agilent 15064	two color direction comparison	USEPA
MUS_500ugL_femaleBrain_96hr_1_X_Y_Z.txt	ZF	Agilent 15064	two color direction comparison	USEPA
MUS_500ugL_femaleBrain_96hr_2_X_Y_Z.txt	ZF	Agilent 15064	two color direction comparison	USEPA
MUS_500ugL_femaleBrain_96hr_3_X_Y_Z.txt	ZF	Agilent 15064	two color direction comparison	USEPA
MUS_500ugL_femaleBrain_96hr_4_X_Y_Z.txt	ZF	Agilent 15064	two color direction comparison	USEPA
MUS_500ugL_femaleBrain_96hr_5_X_Y_Z.txt	ZF	Agilent 15064	two color direction comparison	USEPA
MUS_500ugL_femaleOvary_96hr_1_X_Y_Z.txt	ZF	Agilent 15064	two color direction comparison	USEPA
MUS_500ugL_femaleOvary_96hr_2_X_Y_Z.txt	ZF	Agilent 15064	two color direction comparison	USEPA
MUS_500ugL_femaleOvary_96hr_3_X_Y_Z.txt	ZF	Agilent 15064	two color direction comparison	USEPA
MUS_500ugL_femaleOvary_96hr_4_X_Y_Z.txt	ZF	Agilent 15064	two color direction comparison	USEPA
MUS_500ugL_femaleOvary_96hr_5_X_Y_Z.txt	ZF	Agilent 15064	two color direction comparison	USEPA
MUS_500ugL_maleBrain_48hr_1_X_Y_Z.txt	ZF	Agilent 15064	two color direction comparison	USEPA
MUS_500ugL_maleBrain_48hr_2_X_Y_Z.txt	ZF	Agilent 15064	two color direction comparison	USEPA
MUS_500ugL_maleBrain_48hr_3_X_Y_Z.txt	ZF	Agilent 15064	two color direction comparison	USEPA
MUS_500ugL_maleBrain_48hr_4_X_Y_Z.txt	ZF	Agilent 15064	two color direction comparison	USEPA
MUS_500ugL_maleBrain_48hr_5_X_Y_Z.txt	ZF	Agilent 15064	two color direction comparison	USEPA
MUS_500ugL_maleBrain_96hr_1_X_Y_Z.txt	ZF	Agilent 15064	two color direction comparison	USEPA
MUS_500ugL_maleBrain_96hr_2_X_Y_Z.txt	ZF	Agilent 15064	two color direction comparison	USEPA
MUS_500ugL_maleBrain_96hr_3_X_Y_Z.txt	ZF	Agilent 15064	two color direction comparison	USEPA
MUS_500ugL_maleBrain_96hr_4_X_Y_Z.txt	ZF	Agilent 15064	two color direction comparison	USEPA
MUS_500ugL_maleBrain_96hr_5_X_Y_Z.txt	ZF	Agilent 15064	two color direction comparison	USEPA
PRO_500ugL_femaleBrain_48hr_1_X_Y_Z.txt	ZF	Agilent 15064	two color direction comparison	USEPA
PRO_500ugL_femaleBrain_48hr_2_X_Y_Z.txt	ZF	Agilent 15064	two color direction comparison	USEPA
PRO_500ugL_femaleBrain_48hr_3_X_Y_Z.txt	ZF	Agilent 15064	two color direction comparison	USEPA
PRO_500ugL_femaleBrain_48hr_4_X_Y_Z.txt	ZF	Agilent 15064	two color direction comparison	USEPA
PRO_500ugL_femaleBrain_48hr_5_X_Y_Z.txt	ZF	Agilent 15064	two color direction comparison	USEPA
PRO_500ugL_femaleBrain_96hr_1_X_Y_Z.txt	ZF	Agilent 15064	two color direction comparison	USEPA
PRO_500ugL_femaleBrain_96hr_2_X_Y_Z.txt	ZF	Agilent 15064	two color direction comparison	USEPA
PRO_500ugL_femaleBrain_96hr_3_X_Y_Z.txt	ZF	Agilent 15064	two color direction comparison	USEPA
PRO_500ugL_femaleBrain_96hr_4_X_Y_Z.txt	ZF	Agilent 15064	two color direction comparison	USEPA
PRO_500ugL_femaleBrain_96hr_5_X_Y_Z.txt	ZF	Agilent 15064	two color direction comparison	USEPA
PRO_500ugL_femaleOvary_48hr_1_X_Y_Z.txt	ZF	Agilent 15064	two color direction comparison	USEPA
PRO_500ugL_femaleOvary_48hr_2_X_Y_Z.txt	ZF	Agilent 15064	two color direction comparison	USEPA
PRO_500ugL_femaleOvary_48hr_3_X_Y_Z.txt	ZF	Agilent 15064	two color direction comparison	USEPA
PRO_500ugL_femaleOvary_48hr_4_X_Y_Z.txt	ZF	Agilent 15064	two color direction comparison	USEPA
PRO_500ugL_femaleOvary_48hr_5_X_Y_Z.txt	ZF	Agilent 15064	two color direction comparison	USEPA
PRO_500ugL_femaleOvary_96hr_1_X_Y_Z.txt	ZF	Agilent 15064	two color direction comparison	USEPA
PRO_500ugL_femaleOvary_96hr_2_X_Y_Z.txt	ZF	Agilent 15064	two color direction comparison	USEPA
PRO_500ugL_femaleOvary_96hr_3_X_Y_Z.txt	ZF	Agilent 15064	two color direction comparison	USEPA
PRO_500ugL_femaleOvary_96hr_4_X_Y_Z.txt	ZF	Agilent 15064	two color direction comparison	USEPA
PRO_500ugL_femaleOvary_96hr_5_X_Y_Z.txt	ZF	Agilent 15064	two color direction comparison	USEPA
PRO_500ugL_maleTestis_48hr_1_X_Y_Z.txt	ZF	Agilent 15064	two color direction comparison	USEPA
PRO_500ugL_maleTestis_48hr_2_X_Y_Z.txt	ZF	Agilent 15064	two color direction comparison	USEPA
PRO_500ugL_maleTestis_48hr_3_X_Y_Z.txt	ZF	Agilent 15064	two color direction comparison	USEPA
PRO_500ugL_maleTestis_48hr_4_X_Y_Z.txt	ZF	Agilent 15064	two color direction comparison	USEPA
PRO_500ugL_maleTestis_48hr_5_X_Y_Z.txt	ZF	Agilent 15064	two color direction comparison	USEPA
PRO_500ugL_maleTestis_96hr_1_X_Y_Z.txt	ZF	Agilent 15064	two color direction comparison	USEPA
PRO_500ugL_maleTestis_96hr_2_X_Y_Z.txt	ZF	Agilent 15064	two color direction comparison	USEPA
PRO_500ugL_maleTestis_96hr_3_X_Y_Z.txt	ZF	Agilent 15064	two color direction comparison	USEPA
PRO_500ugL_maleTestis_96hr_4_X_Y_Z.txt	ZF	Agilent 15064	two color direction comparison	USEPA
PRO_500ugL_maleTestis_96hr_5_X_Y_Z.txt	ZF	Agilent 15064	two color direction comparison	USEPA
TRB_3ugL_femaleLiver_96hr_1_X_Y_Z.txt	ZF	Agilent 15064	two color direction comparison	USEPA
TRB_3ugL_femaleLiver_96hr_2_X_Y_Z.txt	ZF	Agilent 15064	two color direction comparison	USEPA
TRB_3ugL_femaleLiver_96hr_3_X_Y_Z.txt	ZF	Agilent 15064	two color direction comparison	USEPA
TRB_3ugL_femaleLiver_96hr_4_X_Y_Z.txt	ZF	Agilent 15064	two color direction comparison	USEPA
TRB_3ugL_femaleLiver_96hr_5_X_Y_Z.txt	ZF	Agilent 15064	two color direction comparison	USEPA
TRB_3ugL_femaleOvary_24hr_1_X_Y_Z.txt	ZF	Agilent 15064	two color direction comparison	USEPA
TRB_3ugL_femaleOvary_24hr_2_X_Y_Z.txt	ZF	Agilent 15064	two color direction comparison	USEPA
TRB_3ugL_femaleOvary_24hr_3_X_Y_Z.txt	ZF	Agilent 15064	two color direction comparison	USEPA
TRB_3ugL_femaleOvary_24hr_4_X_Y_Z.txt	ZF	Agilent 15064	two color direction comparison	USEPA
TRB_3ugL_femaleOvary_24hr_5_X_Y_Z.txt	ZF	Agilent 15064	two color direction comparison	USEPA
TRB_3ugL_femaleOvary_48hr_1_X_Y_Z.txt	ZF	Agilent 15064	two color direction comparison	USEPA
TRB_3ugL_femaleOvary_48hr_2_X_Y_Z.txt	ZF	Agilent 15064	two color direction comparison	USEPA
TRB_3ugL_femaleOvary_48hr_3_X_Y_Z.txt	ZF	Agilent 15064	two color direction comparison	USEPA
TRB_3ugL_femaleOvary_48hr_4_X_Y_Z.txt	ZF	Agilent 15064	two color direction comparison	USEPA
TRB_3ugL_femaleOvary_48hr_5_X_Y_Z.txt	ZF	Agilent 15064	two color direction comparison	USEPA
TRI_2500ugL_femaleOvary_96hr_1_X_Y_Z.txt	ZF	Agilent 15064	two color direction comparison	USEPA
TRI_2500ugL_femaleOvary_96hr_2_X_Y_Z.txt	ZF	Agilent 15064	two color direction comparison	USEPA
TRI_2500ugL_femaleOvary_96hr_3_X_Y_Z.txt	ZF	Agilent 15064	two color direction comparison	USEPA
TRI_2500ugL_femaleOvary_96hr_4_X_Y_Z.txt	ZF	Agilent 15064	two color direction comparison	USEPA
TRI_2500ugL_femaleOvary_96hr_5_X_Y_Z.txt	ZF	Agilent 15064	two color direction comparison	USEPA
TRI_2500ugL_maleTestis_24hr_1_X_Y_Z.txt	ZF	Agilent 15064	two color direction comparison	USEPA
TRI_2500ugL_maleTestis_24hr_2_X_Y_Z.txt	ZF	Agilent 15064	two color direction comparison	USEPA
TRI_2500ugL_maleTestis_24hr_3_X_Y_Z.txt	ZF	Agilent 15064	two color direction comparison	USEPA
TRI_2500ugL_maleTestis_24hr_4_X_Y_Z.txt	ZF	Agilent 15064	two color direction comparison	USEPA
TRI_2500ugL_maleTestis_24hr_5_X_Y_Z.txt	ZF	Agilent 15064	two color direction comparison	USEPA
TRI_2500ugL_maleTestis_48hr_1_X_Y_Z.txt	ZF	Agilent 15064	two color direction comparison	USEPA
TRI_2500ugL_maleTestis_48hr_2_X_Y_Z.txt	ZF	Agilent 15064	two color direction comparison	USEPA
TRI_2500ugL_maleTestis_48hr_3_X_Y_Z.txt	ZF	Agilent 15064	two color direction comparison	USEPA
TRI_2500ugL_maleTestis_48hr_4_X_Y_Z.txt	ZF	Agilent 15064	two color direction comparison	USEPA
TRI_2500ugL_maleTestis_48hr_5_X_Y_Z.txt	ZF	Agilent 15064	two color direction comparison	USEPA
TRI_2500ugL_maleTestis_96hr_1_X_Y_Z.txt	ZF	Agilent 15064	two color direction comparison	USEPA
TRI_2500ugL_maleTestis_96hr_2_X_Y_Z.txt	ZF	Agilent 15064	two color direction comparison	USEPA
TRI_2500ugL_maleTestis_96hr_3_X_Y_Z.txt	ZF	Agilent 15064	two color direction comparison	USEPA
TRI_2500ugL_maleTestis_96hr_4_X_Y_Z.txt	ZF	Agilent 15064	two color direction comparison	USEPA
TRI_2500ugL_maleTestis_96hr_5_X_Y_Z.txt	ZF	Agilent 15064	two color direction comparison	USEPA
TRI_500ugL_femaleOvaryLowDose_96hr_1_X_Y_Z.txt	ZF	Agilent 15064	two color direction comparison	USEPA
TRI_500ugL_femaleOvaryLowDose_96hr_2_X_Y_Z.txt	ZF	Agilent 15064	two color direction comparison	USEPA
TRI_500ugL_femaleOvaryLowDose_96hr_3_X_Y_Z.txt	ZF	Agilent 15064	two color direction comparison	USEPA
TRI_500ugL_femaleOvaryLowDose_96hr_4_X_Y_Z.txt	ZF	Agilent 15064	two color direction comparison	USEPA
TRI_500ugL_femaleOvaryLowDose_96hr_5_X_Y_Z.txt	ZF	Agilent 15064	two color direction comparison	USEPA
TRI_500ugL_maleTestisLowDose_96hr_1_X_Y_Z.txt	ZF	Agilent 15064	two color direction comparison	USEPA
TRI_500ugL_maleTestisLowDose_96hr_2_X_Y_Z.txt	ZF	Agilent 15064	two color direction comparison	USEPA
TRI_500ugL_maleTestisLowDose_96hr_3_X_Y_Z.txt	ZF	Agilent 15064	two color direction comparison	USEPA
TRI_500ugL_maleTestisLowDose_96hr_4_X_Y_Z.txt	ZF	Agilent 15064	two color direction comparison	USEPA
TRI_500ugL_maleTestisLowDose_96hr_5_X_Y_Z.txt	ZF	Agilent 15064	two color direction comparison	USEPA
VIN_1000ugL_femaleOvary_48hr_1_X_Y_Z.txt	ZF	Agilent 15064	two color direction comparison	USEPA
VIN_1000ugL_femaleOvary_48hr_2_X_Y_Z.txt	ZF	Agilent 15064	two color direction comparison	USEPA
VIN_1000ugL_femaleOvary_48hr_3_X_Y_Z.txt	ZF	Agilent 15064	two color direction comparison	USEPA
VIN_1000ugL_femaleOvary_48hr_4_X_Y_Z.txt	ZF	Agilent 15064	two color direction comparison	USEPA
VIN_1000ugL_femaleOvary_48hr_5_X_Y_Z.txt	ZF	Agilent 15064	two color direction comparison	USEPA
VIN_1000ugL_femaleOvary_96hr_1_X_Y_Z.txt	ZF	Agilent 15064	two color direction comparison	USEPA
VIN_1000ugL_femaleOvary_96hr_2_X_Y_Z.txt	ZF	Agilent 15064	two color direction comparison	USEPA
VIN_1000ugL_femaleOvary_96hr_3_X_Y_Z.txt	ZF	Agilent 15064	two color direction comparison	USEPA
VIN_1000ugL_femaleOvary_96hr_4_X_Y_Z.txt	ZF	Agilent 15064	two color direction comparison	USEPA
VIN_1000ugL_femaleOvary_96hr_5_X_Y_Z.txt	ZF	Agilent 15064	two color direction comparison	USEPA
VIN_1000ugL_maleTestis_24hr_1_X_Y_Z.txt	ZF	Agilent 15064	two color direction comparison	USEPA
VIN_1000ugL_maleTestis_24hr_2_X_Y_Z.txt	ZF	Agilent 15064	two color direction comparison	USEPA
VIN_1000ugL_maleTestis_24hr_3_X_Y_Z.txt	ZF	Agilent 15064	two color direction comparison	USEPA
VIN_1000ugL_maleTestis_24hr_4_X_Y_Z.txt	ZF	Agilent 15064	two color direction comparison	USEPA
VIN_1000ugL_maleTestis_24hr_5_X_Y_Z.txt	ZF	Agilent 15064	two color direction comparison	USEPA
VIN_1000ugL_maleTestis_48hr_1_X_Y_Z.txt	ZF	Agilent 15064	two color direction comparison	USEPA
VIN_1000ugL_maleTestis_48hr_2_X_Y_Z.txt	ZF	Agilent 15064	two color direction comparison	USEPA
VIN_1000ugL_maleTestis_48hr_3_X_Y_Z.txt	ZF	Agilent 15064	two color direction comparison	USEPA
VIN_1000ugL_maleTestis_48hr_4_X_Y_Z.txt	ZF	Agilent 15064	two color direction comparison	USEPA
VIN_1000ugL_maleTestis_48hr_5_X_Y_Z.txt	ZF	Agilent 15064	two color direction comparison	USEPA
VIN_1000ugL_maleTestis_96hr_1_X_Y_Z.txt	ZF	Agilent 15064	two color direction comparison	USEPA
VIN_1000ugL_maleTestis_96hr_2_X_Y_Z.txt	ZF	Agilent 15064	two color direction comparison	USEPA
VIN_1000ugL_maleTestis_96hr_3_X_Y_Z.txt	ZF	Agilent 15064	two color direction comparison	USEPA
VIN_1000ugL_maleTestis_96hr_4_X_Y_Z.txt	ZF	Agilent 15064	two color direction comparison	USEPA
VIN_1000ugL_maleTestis_96hr_5_X_Y_Z.txt	ZF	Agilent 15064	two color direction comparison	USEPA
FLU_1700ugL_femaleOvary_48hr_validation_1_X_Y.txt	ZF	Agilent 19161	two color direction comparison	USEPA
FLU_1700ugL_femaleOvary_48hr_validation_2_X_Y.txt	ZF	Agilent 19161	two color direction comparison	USEPA
FLU_1700ugL_femaleOvary_48hr_validation_3_X_Y.txt	ZF	Agilent 19161	two color direction comparison	USEPA
FLU_1700ugL_femaleOvary_48hr_validation_4_X_Y.txt	ZF	Agilent 19161	two color direction comparison	USEPA
FLU_1700ugL_femaleOvary_96hr_validation_1_X_Y.txt	ZF	Agilent 19161	two color direction comparison	USEPA
FLU_1700ugL_femaleOvary_96hr_validation_2_X_Y.txt	ZF	Agilent 19161	two color direction comparison	USEPA
FLU_1700ugL_femaleOvary_96hr_validation_3_X_Y.txt	ZF	Agilent 19161	two color direction comparison	USEPA
FLU_1700ugL_femaleOvary_96hr_validation_4_X_Y.txt	ZF	Agilent 19161	two color direction comparison	USEPA
PRO_500ugL_femaleBrain_48hr_validation_1_X_Y.txt	ZF	Agilent 19161	two color direction comparison	USEPA
PRO_500ugL_femaleBrain_48hr_validation_2_X_Y.txt	ZF	Agilent 19161	two color direction comparison	USEPA
PRO_500ugL_femaleBrain_48hr_validation_3_X_Y.txt	ZF	Agilent 19161	two color direction comparison	USEPA
PRO_500ugL_femaleBrain_48hr_validation_4_X_Y.txt	ZF	Agilent 19161	two color direction comparison	USEPA
PRO_500ugL_femaleBrain_96hr_validation_1_X_Y.txt	ZF	Agilent 19161	two color direction comparison	USEPA
PRO_500ugL_femaleBrain_96hr_validation_2_X_Y.txt	ZF	Agilent 19161	two color direction comparison	USEPA
PRO_500ugL_femaleBrain_96hr_validation_4_X_Y.txt	ZF	Agilent 19161	two color direction comparison	USEPA
PRO_500ugL_femaleBrain_96hr_validation_5_X_Y.txt	ZF	Agilent 19161	two color direction comparison	USEPA
PRO_500ugL_femaleOvary_48hr_validation_1_X_Y.txt	ZF	Agilent 19161	two color direction comparison	USEPA
PRO_500ugL_femaleOvary_48hr_validation_3_X_Y.txt	ZF	Agilent 19161	two color direction comparison	USEPA
PRO_500ugL_femaleOvary_48hr_validation_4_X_Y.txt	ZF	Agilent 19161	two color direction comparison	USEPA
PRO_500ugL_femaleOvary_48hr_validation_5_X_Y.txt	ZF	Agilent 19161	two color direction comparison	USEPA
PRO_500ugL_femaleOvary_96hr_validation_1_X_Y.txt	ZF	Agilent 19161	two color direction comparison	USEPA
PRO_500ugL_femaleOvary_96hr_validation_2_X_Y.txt	ZF	Agilent 19161	two color direction comparison	USEPA
PRO_500ugL_femaleOvary_96hr_validation_3_X_Y.txt	ZF	Agilent 19161	two color direction comparison	USEPA
PRO_500ugL_femaleOvary_96hr_validation_4_X_Y.txt	ZF	Agilent 19161	two color direction comparison	USEPA
DMSO_0.1perc_embryo_6h_1_Control_Y_Z.txt	ZF	Agilent 13223	common reference	GSE10157
DMSO_0.1perc_embryo_6h_2_Control_Y_Z.txt	ZF	Agilent 13223	common reference	GSE10157
DMSO_0.1perc_embryo_6h_3_Control_Y_Z.txt	ZF	Agilent 13223	common reference	GSE10157
DMSO_0.1perc_embryo_6h_4_Control_Y_Z.txt	ZF	Agilent 13223	common reference	GSE10157
tBHQ_10uM_embryo_6h_1_X_Y_Z.txt	ZF	Agilent 13223	common reference	GSE10157
tBHQ_10uM_embryo_6h_2_X_Y_Z.txt	ZF	Agilent 13223	common reference	GSE10157
tBHQ_10uM_embryo_6h_3_X_Y_Z.txt	ZF	Agilent 13223	common reference	GSE10157
tBHQ_10uM_embryo_6h_4_X_Y_Z.txt	ZF	Agilent 13223	common reference	GSE10157
TCDD_2nM_embryo_6h_1_X_Y_Z.txt	ZF	Agilent 13223	common reference	GSE10157
TCDD_2nM_embryo_6h_2_X_Y_Z.txt	ZF	Agilent 13223	common reference	GSE10157
TCDD_2nM_embryo_6h_3_X_Y_Z.txt	ZF	Agilent 13223	common reference	GSE10157
TCDD_2nM_embryo_6h_4_X_Y_Z.txt	ZF	Agilent 13223	common reference	GSE10157
O2_1mgL_Ovary_14d_113_X_Y_Z.txt	ZF	Agilent 15064	common reference	GSE10951
O2_1mgL_Ovary_14d_115_X_Y_Z.txt	ZF	Agilent 15064	common reference	GSE10951
O2_1mgL_Ovary_14d_117_X_Y_Z.txt	ZF	Agilent 15064	common reference	GSE10951
O2_1mgL_Ovary_14d_139_X_Y_Z.txt	ZF	Agilent 15064	common reference	GSE10951
O2_1mgL_Ovary_14d_140_X_Y_Z.txt	ZF	Agilent 15064	common reference	GSE10951
O2_1mgL_Ovary_4d_65_X_Y_Z.txt	ZF	Agilent 15064	common reference	GSE10951
O2_1mgL_Ovary_4d_66_X_Y_Z.txt	ZF	Agilent 15064	common reference	GSE10951
O2_1mgL_Ovary_4d_69_X_Y_Z.txt	ZF	Agilent 15064	common reference	GSE10951
O2_1mgL_Ovary_4d_89_X_Y_Z.txt	ZF	Agilent 15064	common reference	GSE10951
O2_1mgL_Ovary_4d_90_X_Y_Z.txt	ZF	Agilent 15064	common reference	GSE10951
O2_1mgL_Ovary_4d_92_X_Y_Z.txt	ZF	Agilent 15064	common reference	GSE10951
O2_1mgL_Testis_14d_114_X_Y_Z.txt	ZF	Agilent 15064	common reference	GSE10951
O2_1mgL_Testis_14d_116_X_Y_Z.txt	ZF	Agilent 15064	common reference	GSE10951
O2_1mgL_Testis_14d_119_X_Y_Z.txt	ZF	Agilent 15064	common reference	GSE10951
O2_1mgL_Testis_14d_138_X_Y_Z.txt	ZF	Agilent 15064	common reference	GSE10951
O2_1mgL_Testis_14d_141_X_Y_Z.txt	ZF	Agilent 15064	common reference	GSE10951
O2_1mgL_Testis_4d_67_X_Y_Z.txt	ZF	Agilent 15064	common reference	GSE10951
O2_1mgL_Testis_4d_68_X_Y_Z.txt	ZF	Agilent 15064	common reference	GSE10951
O2_1mgL_Testis_4d_91_X_Y_Z.txt	ZF	Agilent 15064	common reference	GSE10951
O2_1mgL_Testis_4d_93_X_Y_Z.txt	ZF	Agilent 15064	common reference	GSE10951
O2_1mgL_Testis_4d_94_X_Y_Z.txt	ZF	Agilent 15064	common reference	GSE10951
O2_3mgL_Ovary_14d_105_X_Y_Z.txt	ZF	Agilent 15064	common reference	GSE10951
O2_3mgL_Ovary_14d_107_X_Y_Z.txt	ZF	Agilent 15064	common reference	GSE10951
O2_3mgL_Ovary_14d_108_X_Y_Z.txt	ZF	Agilent 15064	common reference	GSE10951
O2_3mgL_Ovary_14d_132_X_Y_Z.txt	ZF	Agilent 15064	common reference	GSE10951
O2_3mgL_Ovary_14d_136_X_Y_Z.txt	ZF	Agilent 15064	common reference	GSE10951
O2_3mgL_Ovary_4d_84_X_Y_Z.txt	ZF	Agilent 15064	common reference	GSE10951
O2_3mgL_Ovary_4d_85_X_Y_Z.txt	ZF	Agilent 15064	common reference	GSE10951
O2_3mgL_Ovary_4d_86_X_Y_Z.txt	ZF	Agilent 15064	common reference	GSE10951
O2_3mgL_Ovary_4d_88_X_Y_Z.txt	ZF	Agilent 15064	common reference	GSE10951
O2_3mgL_Testis_14d_111_X_Y_Z.txt	ZF	Agilent 15064	common reference	GSE10951
O2_3mgL_Testis_14d_112_X_Y_Z.txt	ZF	Agilent 15064	common reference	GSE10951
O2_3mgL_Testis_14d_130_X_Y_Z.txt	ZF	Agilent 15064	common reference	GSE10951
O2_3mgL_Testis_14d_134_X_Y_Z.txt	ZF	Agilent 15064	common reference	GSE10951
O2_3mgL_Testis_14d_135_X_Y_Z.txt	ZF	Agilent 15064	common reference	GSE10951
O2_3mgL_Testis_4d_81_X_Y_Z.txt	ZF	Agilent 15064	common reference	GSE10951
O2_3mgL_Testis_4d_82_X_Y_Z.txt	ZF	Agilent 15064	common reference	GSE10951
O2_3mgL_Testis_4d_83_X_Y_Z.txt	ZF	Agilent 15064	common reference	GSE10951
O2_3mgL_Testis_4d_87_X_Y_Z.txt	ZF	Agilent 15064	common reference	GSE10951
O2_7mgL_Ovary_14d_101_Control_Y_Z.txt	ZF	Agilent 15064	common reference	GSE10951
O2_7mgL_Ovary_14d_123_Control_Y_Z.txt	ZF	Agilent 15064	common reference	GSE10951
O2_7mgL_Ovary_14d_128_Control_Y_Z.txt	ZF	Agilent 15064	common reference	GSE10951
O2_7mgL_Ovary_14d_97_Control_Y_Z.txt	ZF	Agilent 15064	common reference	GSE10951
O2_7mgL_Ovary_4d_49_Control_Y_Z.txt	ZF	Agilent 15064	common reference	GSE10951
O2_7mgL_Ovary_4d_50_Control_Y_Z.txt	ZF	Agilent 15064	common reference	GSE10951
O2_7mgL_Ovary_4d_52_Control_Y_Z.txt	ZF	Agilent 15064	common reference	GSE10951
O2_7mgL_Ovary_4d_53_Control_Y_Z.txt	ZF	Agilent 15064	common reference	GSE10951
O2_7mgL_Ovary_4d_75_Control_Y_Z.txt	ZF	Agilent 15064	common reference	GSE10951
O2_7mgL_Ovary_4d_78_Control_Y_Z.txt	ZF	Agilent 15064	common reference	GSE10951
O2_7mgL_Testis_14d_103_Control_Y_Z.txt	ZF	Agilent 15064	common reference	GSE10951
O2_7mgL_Testis_14d_122_Control_Y_Z.txt	ZF	Agilent 15064	common reference	GSE10951
O2_7mgL_Testis_14d_124_Control_Y_Z.txt	ZF	Agilent 15064	common reference	GSE10951
O2_7mgL_Testis_14d_126_Control_Y_Z.txt	ZF	Agilent 15064	common reference	GSE10951
O2_7mgL_Testis_14d_127_Control_Y_Z.txt	ZF	Agilent 15064	common reference	GSE10951
O2_7mgL_Testis_4d_51_Control_Y_Z.txt	ZF	Agilent 15064	common reference	GSE10951
O2_7mgL_Testis_4d_54_Control_Y_Z.txt	ZF	Agilent 15064	common reference	GSE10951
O2_7mgL_Testis_4d_74_Control_Y_Z.txt	ZF	Agilent 15064	common reference	GSE10951
O2_7mgL_Testis_4d_77_Control_Y_Z.txt	ZF	Agilent 15064	common reference	GSE10951
O2_7mgL_Testis_4d_79_Control_Y_Z.txt	ZF	Agilent 15064	common reference	GSE10951
HAL_50ugL_ovary_96hr_61913_X_Y_Z.txt	ZF	Agilent 15064	common reference	GSE14861
HAL_50ugL_ovary_96hr_61915_X_Y_Z.txt	ZF	Agilent 15064	common reference	GSE14861
HAL_50ugL_ovary_96hr_61919_X_Y_Z.txt	ZF	Agilent 15064	common reference	GSE14861
HAL_50ugL_ovary_96hr_61939_X_Y_Z.txt	ZF	Agilent 15064	common reference	GSE14861
HAL_50ugL_ovary_96hr_61941_X_Y_Z.txt	ZF	Agilent 15064	common reference	GSE14861
HAL_50ugL_ovary_96hr_61945_X_Y_Z.txt	ZF	Agilent 15064	common reference	GSE14861
HAL_Control_ovary_96hr_61903_X_Y_Z.txt	ZF	Agilent 15064	common reference	GSE14861
HAL_Control_ovary_96hr_61907_X_Y_Z.txt	ZF	Agilent 15064	common reference	GSE14861
HAL_Control_ovary_96hr_61911_X_Y_Z.txt	ZF	Agilent 15064	common reference	GSE14861
HAL_Control_ovary_96hr_61927_X_Y_Z.txt	ZF	Agilent 15064	common reference	GSE14861
HAL_Control_ovary_96hr_61931_X_Y_Z.txt	ZF	Agilent 15064	common reference	GSE14861
HAL_Control_ovary_96hr_61935_X_Y_Z.txt	ZF	Agilent 15064	common reference	GSE14861
DMSO_1ngmL_embryo_day1_1_Control_Y_Z.txt	ZF	Agilent 13223	common reference	GSE15410
DMSO_1ngmL_embryo_day1_11_Control_Y_Z.txt	ZF	Agilent 13223	common reference	GSE15410
DMSO_1ngmL_embryo_day1_21_Control_Y_Z.txt	ZF	Agilent 13223	common reference	GSE15410
DMSO_1ngmL_embryo_day1_31_Control_Y_Z.txt	ZF	Agilent 13223	common reference	GSE15410
DMSO_1ngmL_embryo_day2_13_Control_Y_Z.txt	ZF	Agilent 13223	common reference	GSE15410
DMSO_1ngmL_embryo_day2_23_Control_Y_Z.txt	ZF	Agilent 13223	common reference	GSE15410
DMSO_1ngmL_embryo_day2_3_Control_Y_Z.txt	ZF	Agilent 13223	common reference	GSE15410
DMSO_1ngmL_embryo_day2_33_Control_Y_Z.txt	ZF	Agilent 13223	common reference	GSE15410
DMSO_1ngmL_embryo_day3_15_Control_Y_Z.txt	ZF	Agilent 13223	common reference	GSE15410
DMSO_1ngmL_embryo_day3_25_Control_Y_Z.txt	ZF	Agilent 13223	common reference	GSE15410
DMSO_1ngmL_embryo_day3_35_Control_Y_Z.txt	ZF	Agilent 13223	common reference	GSE15410
DMSO_1ngmL_embryo_day3_5_Control_Y_Z.txt	ZF	Agilent 13223	common reference	GSE15410
DMSO_1ngmL_embryo_day4_17_Control_Y_Z.txt	ZF	Agilent 13223	common reference	GSE15410
DMSO_1ngmL_embryo_day4_27_Control_Y_Z.txt	ZF	Agilent 13223	common reference	GSE15410
DMSO_1ngmL_embryo_day4_37_Control_Y_Z.txt	ZF	Agilent 13223	common reference	GSE15410
DMSO_1ngmL_embryo_day4_7_Control_Y_Z.txt	ZF	Agilent 13223	common reference	GSE15410
DMSO_1ngmL_embryo_day5_19_Control_Y_Z.txt	ZF	Agilent 13223	common reference	GSE15410
DMSO_1ngmL_embryo_day5_29_Control_Y_Z.txt	ZF	Agilent 13223	common reference	GSE15410
DMSO_1ngmL_embryo_day5_39_Control_Y_Z.txt	ZF	Agilent 13223	common reference	GSE15410
DMSO_1ngmL_embryo_day5_9_Control_Y_Z.txt	ZF	Agilent 13223	common reference	GSE15410
TCDD_1ngmL_embryo_day1_12_X_Y_Z.txt	ZF	Agilent 13223	common reference	GSE15410
TCDD_1ngmL_embryo_day1_2_X_Y_Z.txt	ZF	Agilent 13223	common reference	GSE15410
TCDD_1ngmL_embryo_day1_22_X_Y_Z.txt	ZF	Agilent 13223	common reference	GSE15410
TCDD_1ngmL_embryo_day1_32_X_Y_Z.txt	ZF	Agilent 13223	common reference	GSE15410
TCDD_1ngmL_embryo_day2_14_X_Y_Z.txt	ZF	Agilent 13223	common reference	GSE15410
TCDD_1ngmL_embryo_day2_24_X_Y_Z.txt	ZF	Agilent 13223	common reference	GSE15410
TCDD_1ngmL_embryo_day2_34_X_Y_Z.txt	ZF	Agilent 13223	common reference	GSE15410
TCDD_1ngmL_embryo_day3_16_X_Y_Z.txt	ZF	Agilent 13223	common reference	GSE15410
TCDD_1ngmL_embryo_day3_26_X_Y_Z.txt	ZF	Agilent 13223	common reference	GSE15410
TCDD_1ngmL_embryo_day3_36_X_Y_Z.txt	ZF	Agilent 13223	common reference	GSE15410
TCDD_1ngmL_embryo_day3_6_X_Y_Z.txt	ZF	Agilent 13223	common reference	GSE15410
TCDD_1ngmL_embryo_day4_18_X_Y_Z.txt	ZF	Agilent 13223	common reference	GSE15410
TCDD_1ngmL_embryo_day4_28_X_Y_Z.txt	ZF	Agilent 13223	common reference	GSE15410
TCDD_1ngmL_embryo_day4_38_X_Y_Z.txt	ZF	Agilent 13223	common reference	GSE15410
TCDD_1ngmL_embryo_day4_8_X_Y_Z.txt	ZF	Agilent 13223	common reference	GSE15410
TCDD_1ngmL_embryo_day5_10_X_Y_Z.txt	ZF	Agilent 13223	common reference	GSE15410
TCDD_1ngmL_embryo_day5_20_X_Y_Z.txt	ZF	Agilent 13223	common reference	GSE15410
TCDD_1ngmL_embryo_day5_30_X_Y_Z.txt	ZF	Agilent 13223	common reference	GSE15410
TCDD_1ngmL_embryo_day5_40_X_Y_Z.txt	ZF	Agilent 13223	common reference	GSE15410
DMSO_ControlB_wholebody_6dpf_1_X_Y_Z.txt	ZF	Agilent 19161	single color	GSE23156
DMSO_ControlB_wholebody_6dpf_2_X_Y_Z.txt	ZF	Agilent 19161	single color	GSE23156
DMSO_ControlB_wholebody_6dpf_3_X_Y_Z.txt	ZF	Agilent 19161	single color	GSE23156
DMSO_ControlB_wholebody_6dpf_4_X_Y_Z.txt	ZF	Agilent 19161	single color	GSE23156
PKC412_2ugL_wholebody_6dpf_1_X_Y_Z.txt	ZF	Agilent 19161	single color	GSE23156
PKC412_2ugL_wholebody_6dpf_2_X_Y_Z.txt	ZF	Agilent 19161	single color	GSE23156
PKC412_2ugL_wholebody_6dpf_3_X_Y_Z.txt	ZF	Agilent 19161	single color	GSE23156
PKC412_2ugL_wholebody_6dpf_4_X_Y_Z.txt	ZF	Agilent 19161	single color	GSE23156
PKC412_40ugL_wholebody_6dpf_1_X_Y_Z.txt	ZF	Agilent 19161	single color	GSE23156
PKC412_40ugL_wholebody_6dpf_2_X_Y_Z.txt	ZF	Agilent 19161	single color	GSE23156
PKC412_40ugL_wholebody_6dpf_4_X_Y_Z.txt	ZF	Agilent 19161	single color	GSE23156
water_ControlA_wholebody_6dpf_1_X_Y_Z.txt	ZF	Agilent 19161	single color	GSE23156
water_ControlA_wholebody_6dpf_2_X_Y_Z.txt	ZF	Agilent 19161	single color	GSE23156
water_ControlA_wholebody_6dpf_3_X_Y_Z.txt	ZF	Agilent 19161	single color	GSE23156
water_ControlA_wholebody_6dpf_4_X_Y_Z.txt	ZF	Agilent 19161	single color	GSE23156
Control_water_brain_14d_1_X_Y_Z.txt	ZF	Agilent 19161	single color	GSE23157
Control_water_brain_14d_2_X_Y_Z.txt	ZF	Agilent 19161	single color	GSE23157
Control_water_brain_14d_3_X_Y_Z.txt	ZF	Agilent 19161	single color	GSE23157
diazepam_273ngL_brain_14d_1_X_Y_Z.txt	ZF	Agilent 19161	single color	GSE23157
diazepam_273ngL_brain_14d_2_X_Y_Z.txt	ZF	Agilent 19161	single color	GSE23157
diazepam_273ngL_brain_14d_3_X_Y_Z.txt	ZF	Agilent 19161	single color	GSE23157
diazepam_273ngL_brain_14d_4_X_Y_Z.txt	ZF	Agilent 19161	single color	GSE23157
diazepam_273ugL_brain_14d_1_X_Y_Z.txt	ZF	Agilent 19161	single color	GSE23157
diazepam_273ugL_brain_14d_2_X_Y_Z.txt	ZF	Agilent 19161	single color	GSE23157
diazepam_273ugL_brain_14d_3_X_Y_Z.txt	ZF	Agilent 19161	single color	GSE23157
diazepam_273ugL_brain_14d_4_X_Y_Z.txt	ZF	Agilent 19161	single color	GSE23157
RDX_0.9mgL_fry_96hr_1_X_Y_Z.txt	ZF	Agilent 19161	single color	GSE27067
RDX_0.9mgL_fry_96hr_2_X_Y_Z.txt	ZF	Agilent 19161	single color	GSE27067
RDX_0.9mgL_fry_96hr_3_X_Y_Z.txt	ZF	Agilent 19161	single color	GSE27067
RDX_1.9mgL_fry_96hr_1_X_Y_Z.txt	ZF	Agilent 19161	single color	GSE27067
RDX_1.9mgL_fry_96hr_2_X_Y_Z.txt	ZF	Agilent 19161	single color	GSE27067
RDX_1.9mgL_fry_96hr_3_X_Y_Z.txt	ZF	Agilent 19161	single color	GSE27067
RDX_1.9mgL_fry_96hr_4_X_Y_Z.txt	ZF	Agilent 19161	single color	GSE27067
RDX_15mgL_fry_96hr_1_X_Y_Z.txt	ZF	Agilent 19161	single color	GSE27067
RDX_15mgL_fry_96hr_2_X_Y_Z.txt	ZF	Agilent 19161	single color	GSE27067
RDX_15mgL_fry_96hr_3_X_Y_Z.txt	ZF	Agilent 19161	single color	GSE27067
RDX_15mgL_fry_96hr_4_X_Y_Z.txt	ZF	Agilent 19161	single color	GSE27067
RDX_3.8mgL_fry_96hr_1_X_Y_Z.txt	ZF	Agilent 19161	single color	GSE27067
RDX_3.8mgL_fry_96hr_2_X_Y_Z.txt	ZF	Agilent 19161	single color	GSE27067
RDX_3.8mgL_fry_96hr_3_X_Y_Z.txt	ZF	Agilent 19161	single color	GSE27067
RDX_3.8mgL_fry_96hr_4_X_Y_Z.txt	ZF	Agilent 19161	single color	GSE27067
RDX_7.5mgL_fry_96hr_1_X_Y_Z.txt	ZF	Agilent 19161	single color	GSE27067
RDX_7.5mgL_fry_96hr_2_X_Y_Z.txt	ZF	Agilent 19161	single color	GSE27067
RDX_7.5mgL_fry_96hr_3_X_Y_Z.txt	ZF	Agilent 19161	single color	GSE27067
RDX_7.5mgL_fry_96hr_4_X_Y_Z.txt	ZF	Agilent 19161	single color	GSE27067
RDX_control_fry_96hr_1_X_Y_Z.txt	ZF	Agilent 19161	single color	GSE27067
RDX_control_fry_96hr_2_X_Y_Z.txt	ZF	Agilent 19161	single color	GSE27067
RDX_control_fry_96hr_3_X_Y_Z.txt	ZF	Agilent 19161	single color	GSE27067
RDX_control_fry_96hr_4_X_Y_Z.txt	ZF	Agilent 19161	single color	GSE27067
APM_5.83uM_embryo_24h_1_X_Y_Z.txt	ZF	Agilent 15064	single color	GSE27680
APM_5.83uM_embryo_24h_2_X_Y_Z.txt	ZF	Agilent 15064	single color	GSE27680
APM_5.83uM_embryo_24h_3_X_Y_Z.txt	ZF	Agilent 15064	single color	GSE27680
APM_5.83uM_embryo_24h_4_X_Y_Z.txt	ZF	Agilent 15064	single color	GSE27680
APM_5.83uM_embryo_48h_1_X_Y_Z.txt	ZF	Agilent 15064	single color	GSE27680
APM_5.83uM_embryo_48h_2_X_Y_Z.txt	ZF	Agilent 15064	single color	GSE27680
APM_5.83uM_embryo_48h_3_X_Y_Z.txt	ZF	Agilent 15064	single color	GSE27680
APM_5.83uM_embryo_48h_4_X_Y_Z.txt	ZF	Agilent 15064	single color	GSE27680
Control_Control_embryo_24h_1_X_Y_Z.txt	ZF	Agilent 15064	single color	GSE27680
Control_Control_embryo_24h_2_X_Y_Z.txt	ZF	Agilent 15064	single color	GSE27680
Control_Control_embryo_24h_3_X_Y_Z.txt	ZF	Agilent 15064	single color	GSE27680
Control_Control_embryo_24h_4_X_Y_Z.txt	ZF	Agilent 15064	single color	GSE27680
Control_Control_embryo_48h_1_X_Y_Z.txt	ZF	Agilent 15064	single color	GSE27680
Control_Control_embryo_48h_2_X_Y_Z.txt	ZF	Agilent 15064	single color	GSE27680
Control_Control_embryo_48h_3_X_Y_Z.txt	ZF	Agilent 15064	single color	GSE27680
Control_Control_embryo_48h_4_X_Y_Z.txt	ZF	Agilent 15064	single color	GSE27680
DMB_509uM_embryo_24h_1_X_Y_Z.txt	ZF	Agilent 15064	single color	GSE27680
DMB_509uM_embryo_24h_2_X_Y_Z.txt	ZF	Agilent 15064	single color	GSE27680
DMB_509uM_embryo_24h_3_X_Y_Z.txt	ZF	Agilent 15064	single color	GSE27680
DMB_509uM_embryo_24h_4_X_Y_Z.txt	ZF	Agilent 15064	single color	GSE27680
DMB_509uM_embryo_48h_1_X_Y_Z.txt	ZF	Agilent 15064	single color	GSE27680
DMB_509uM_embryo_48h_2_X_Y_Z.txt	ZF	Agilent 15064	single color	GSE27680
DMB_509uM_embryo_48h_3_X_Y_Z.txt	ZF	Agilent 15064	single color	GSE27680
DMB_509uM_embryo_48h_4_X_Y_Z.txt	ZF	Agilent 15064	single color	GSE27680
DNP_14.2uM_embryo_24h_1_X_Y_Z.txt	ZF	Agilent 15064	single color	GSE27680
DNP_14.2uM_embryo_24h_2_X_Y_Z.txt	ZF	Agilent 15064	single color	GSE27680
DNP_14.2uM_embryo_24h_3_X_Y_Z.txt	ZF	Agilent 15064	single color	GSE27680
DNP_14.2uM_embryo_24h_4_X_Y_Z.txt	ZF	Agilent 15064	single color	GSE27680
DNP_14.2uM_embryo_48h_1_X_Y_Z.txt	ZF	Agilent 15064	single color	GSE27680
DNP_14.2uM_embryo_48h_2_X_Y_Z.txt	ZF	Agilent 15064	single color	GSE27680
DNP_14.2uM_embryo_48h_3_X_Y_Z.txt	ZF	Agilent 15064	single color	GSE27680
DNP_14.2uM_embryo_48h_4_X_Y_Z.txt	ZF	Agilent 15064	single color	GSE27680
BPA_0.01ugL_ovary_96hr_A_X_Y_Z.txt	ZF	Agilent 19161	single color	GSE28351
BPA_0.01ugL_ovary_96hr_B_X_Y_Z.txt	ZF	Agilent 19161	single color	GSE28351
BPA_0.01ugL_ovary_96hr_C_X_Y_Z.txt	ZF	Agilent 19161	single color	GSE28351
BPA_0.01ugL_ovary_96hr_D_X_Y_Z.txt	ZF	Agilent 19161	single color	GSE28351
BPA_0.01ugL_ovary_96hr_E_X_Y_Z.txt	ZF	Agilent 19161	single color	GSE28351
BPA_0.1ugL_ovary_96hr_A_X_Y_Z.txt	ZF	Agilent 19161	single color	GSE28351
BPA_0.1ugL_ovary_96hr_B_X_Y_Z.txt	ZF	Agilent 19161	single color	GSE28351
BPA_0.1ugL_ovary_96hr_C_X_Y_Z.txt	ZF	Agilent 19161	single color	GSE28351
BPA_0.1ugL_ovary_96hr_D_X_Y_Z.txt	ZF	Agilent 19161	single color	GSE28351
BPA_0.1ugL_ovary_96hr_E_X_Y_Z.txt	ZF	Agilent 19161	single color	GSE28351
BPA_100ugL_ovary_96hr_A_X_Y_Z.txt	ZF	Agilent 19161	single color	GSE28351
BPA_100ugL_ovary_96hr_B_X_Y_Z.txt	ZF	Agilent 19161	single color	GSE28351
BPA_100ugL_ovary_96hr_C_X_Y_Z.txt	ZF	Agilent 19161	single color	GSE28351
BPA_100ugL_ovary_96hr_D_X_Y_Z.txt	ZF	Agilent 19161	single color	GSE28351
BPA_100ugL_ovary_96hr_E_X_Y_Z.txt	ZF	Agilent 19161	single color	GSE28351
BPA_100ugL_ovary_96hr_F_X_Y_Z.txt	ZF	Agilent 19161	single color	GSE28351
BPA_10ugL_ovary_96hr_A_X_Y_Z.txt	ZF	Agilent 19161	single color	GSE28351
BPA_10ugL_ovary_96hr_B_X_Y_Z.txt	ZF	Agilent 19161	single color	GSE28351
BPA_10ugL_ovary_96hr_C_X_Y_Z.txt	ZF	Agilent 19161	single color	GSE28351
BPA_10ugL_ovary_96hr_D_X_Y_Z.txt	ZF	Agilent 19161	single color	GSE28351
BPA_10ugL_ovary_96hr_E_X_Y_Z.txt	ZF	Agilent 19161	single color	GSE28351
BPA_10ugL_ovary_96hr_F_X_Y_Z.txt	ZF	Agilent 19161	single color	GSE28351
BPA_1ugL_ovary_96hr_A_X_Y_Z.txt	ZF	Agilent 19161	single color	GSE28351
BPA_1ugL_ovary_96hr_B_X_Y_Z.txt	ZF	Agilent 19161	single color	GSE28351
BPA_1ugL_ovary_96hr_C_X_Y_Z.txt	ZF	Agilent 19161	single color	GSE28351
BPA_1ugL_ovary_96hr_D_X_Y_Z.txt	ZF	Agilent 19161	single color	GSE28351
BPA_1ugL_ovary_96hr_E_X_Y_Z.txt	ZF	Agilent 19161	single color	GSE28351
BPA_1ugL_ovary_96hr_F_X_Y_Z.txt	ZF	Agilent 19161	single color	GSE28351
BPA_ControlugL_ovary_96hr_A_X_Y_Z.txt	ZF	Agilent 19161	single color	GSE28351
BPA_ControlugL_ovary_96hr_B_X_Y_Z.txt	ZF	Agilent 19161	single color	GSE28351
BPA_ControlugL_ovary_96hr_C_X_Y_Z.txt	ZF	Agilent 19161	single color	GSE28351
BPA_ControlugL_ovary_96hr_D_X_Y_Z.txt	ZF	Agilent 19161	single color	GSE28351
BPA_ControlugL_ovary_96hr_E_X_Y_Z.txt	ZF	Agilent 19161	single color	GSE28351
BPA_ControlugL_ovary_96hr_F_X_Y_Z.txt	ZF	Agilent 19161	single color	GSE28351
Genistein_2.2mgL_embryo_48hr_A_X_Y_Z.txt	ZF	Agilent 19161	single color	GSE34616
Genistein_2.2mgL_embryo_48hr_B_X_Y_Z.txt	ZF	Agilent 19161	single color	GSE34616
Genistein_2.2mgL_embryo_48hr_C_X_Y_Z.txt	ZF	Agilent 19161	single color	GSE34616
Genistein_2.2mgL_embryo_48hr_D_X_Y_Z.txt	ZF	Agilent 19161	single color	GSE34616
Genistein_2.4mgL_embryo_48hr_A_X_Y_Z.txt	ZF	Agilent 19161	single color	GSE34616
Genistein_2.4mgL_embryo_48hr_B_X_Y_Z.txt	ZF	Agilent 19161	single color	GSE34616
Genistein_2.4mgL_embryo_48hr_C_X_Y_Z.txt	ZF	Agilent 19161	single color	GSE34616
Genistein_2.4mgL_embryo_48hr_D_X_Y_Z.txt	ZF	Agilent 19161	single color	GSE34616
ISO_ControlA_embryo_48hr_A_X_Y_Z.txt	ZF	Agilent 19161	single color	GSE34616
ISO_ControlA_embryo_48hr_B_X_Y_Z.txt	ZF	Agilent 19161	single color	GSE34616
ISO_ControlA_embryo_48hr_C_X_Y_Z.txt	ZF	Agilent 19161	single color	GSE34616
ISO_ControlA_embryo_48hr_D_X_Y_Z.txt	ZF	Agilent 19161	single color	GSE34616
Solvent_ControlB_embryo_48hr_A_X_Y_Z.txt	ZF	Agilent 19161	single color	GSE34616
Solvent_ControlB_embryo_48hr_B_X_Y_Z.txt	ZF	Agilent 19161	single color	GSE34616
Solvent_ControlB_embryo_48hr_C_X_Y_Z.txt	ZF	Agilent 19161	single color	GSE34616
Solvent_ControlB_embryo_48hr_D_X_Y_Z.txt	ZF	Agilent 19161	single color	GSE34616
BDE_12500ngG_embryo_8days_1_X_Y_Z.txt	ZF	Agilent 19161	single color	GSE39169
BDE_12500ngG_embryo_8days_2_X_Y_Z.txt	ZF	Agilent 19161	single color	GSE39169
BDE_12500ngG_embryo_8days_3_X_Y_Z.txt	ZF	Agilent 19161	single color	GSE39169
Control_0ngG_embryo_8days_2_X_Y_Z.txt	ZF	Agilent 19161	single color	GSE39169
Control_0ngG_embryo_8days_3_X_Y_Z.txt	ZF	Agilent 19161	single color	GSE39169
Control_0ngG_embryo_8days_4_X_Y_Z.txt	ZF	Agilent 19161	single color	GSE39169
Control_0ngG_embryo_8days_5_X_Y_Z.txt	ZF	Agilent 19161	single color	GSE39169
DMSO_0.1perc_embryo_1dpf_1_Control_Y_Z.txt	ZF	Agilent 19161	single color	GSE42766
DMSO_0.1perc_embryo_1dpf_2_Control_Y_Z.txt	ZF	Agilent 19161	single color	GSE42766
DMSO_0.1perc_embryo_1dpf_3_Control_Y_Z.txt	ZF	Agilent 19161	single color	GSE42766
DMSO_0.1perc_embryo_2dpf_1_Control_Y_Z.txt	ZF	Agilent 19161	single color	GSE42766
DMSO_0.1perc_embryo_2dpf_2_Control_Y_Z.txt	ZF	Agilent 19161	single color	GSE42766
DMSO_0.1perc_embryo_2dpf_3_Control_Y_Z.txt	ZF	Agilent 19161	single color	GSE42766
DMSO_0.1perc_embryo_3dpf_1_Control_Y_Z.txt	ZF	Agilent 19161	single color	GSE42766
DMSO_0.1perc_embryo_3dpf_2_Control_Y_Z.txt	ZF	Agilent 19161	single color	GSE42766
DMSO_0.1perc_embryo_3dpf_3_Control_Y_Z.txt	ZF	Agilent 19161	single color	GSE42766
DMSO_0.1perc_embryo_3dpf_4_Control_Y_Z.txt	ZF	Agilent 19161	single color	GSE42766
DMSO_0.1perc_embryo_4dpf_1_Control_Y_Z.txt	ZF	Agilent 19161	single color	GSE42766
DMSO_0.1perc_embryo_4dpf_2_Control_Y_Z.txt	ZF	Agilent 19161	single color	GSE42766
DMSO_0.1perc_embryo_4dpf_3_Control_Y_Z.txt	ZF	Agilent 19161	single color	GSE42766
DMSO_0.1perc_embryo_4dpf_4_Control_Y_Z.txt	ZF	Agilent 19161	single color	GSE42766
E2_1uM_embryo_1dpf_1_X_Y_Z.txt	ZF	Agilent 19161	single color	GSE42766
E2_1uM_embryo_1dpf_2_X_Y_Z.txt	ZF	Agilent 19161	single color	GSE42766
E2_1uM_embryo_1dpf_3_X_Y_Z.txt	ZF	Agilent 19161	single color	GSE42766
E2_1uM_embryo_2dpf_1_X_Y_Z.txt	ZF	Agilent 19161	single color	GSE42766
E2_1uM_embryo_2dpf_2_X_Y_Z.txt	ZF	Agilent 19161	single color	GSE42766
E2_1uM_embryo_2dpf_3_X_Y_Z.txt	ZF	Agilent 19161	single color	GSE42766
E2_1uM_embryo_3dpf_1_X_Y_Z.txt	ZF	Agilent 19161	single color	GSE42766
E2_1uM_embryo_3dpf_2_X_Y_Z.txt	ZF	Agilent 19161	single color	GSE42766
E2_1uM_embryo_3dpf_3_X_Y_Z.txt	ZF	Agilent 19161	single color	GSE42766
E2_1uM_embryo_3dpf_4_X_Y_Z.txt	ZF	Agilent 19161	single color	GSE42766
E2_1uM_embryo_4dpf_1_X_Y_Z.txt	ZF	Agilent 19161	single color	GSE42766
E2_1uM_embryo_4dpf_2_X_Y_Z.txt	ZF	Agilent 19161	single color	GSE42766
E2_1uM_embryo_4dpf_3_X_Y_Z.txt	ZF	Agilent 19161	single color	GSE42766
E2_1uM_embryo_4dpf_4_X_Y_Z.txt	ZF	Agilent 19161	single color	GSE42766
BAA_25uM_embryo_24hpf_1_X_Y_Z.txt	ZF	Agilent 19161	common reference	GSE44130
BAA_25uM_embryo_24hpf_2_X_Y_Z.txt	ZF	Agilent 19161	common reference	GSE44130
BAA_25uM_embryo_24hpf_3_X_Y_Z.txt	ZF	Agilent 19161	common reference	GSE44130
BAA_25uM_embryo_24hpf_4_X_Y_Z.txt	ZF	Agilent 19161	common reference	GSE44130
BAA_25uM_embryo_48hpf_1_X_Y_Z.txt	ZF	Agilent 19161	common reference	GSE44130
BAA_25uM_embryo_48hpf_2_X_Y_Z.txt	ZF	Agilent 19161	common reference	GSE44130
BAA_25uM_embryo_48hpf_3_X_Y_Z.txt	ZF	Agilent 19161	common reference	GSE44130
BAA_25uM_embryo_48hpf_4_X_Y_Z.txt	ZF	Agilent 19161	common reference	GSE44130
DBT_25uM_embryo_24hpf_1_X_Y_Z.txt	ZF	Agilent 19161	common reference	GSE44130
DBT_25uM_embryo_24hpf_2_X_Y_Z.txt	ZF	Agilent 19161	common reference	GSE44130
DBT_25uM_embryo_24hpf_3_X_Y_Z.txt	ZF	Agilent 19161	common reference	GSE44130
DBT_25uM_embryo_24hpf_4_X_Y_Z.txt	ZF	Agilent 19161	common reference	GSE44130
DBT_25uM_embryo_48hpf_1_X_Y_Z.txt	ZF	Agilent 19161	common reference	GSE44130
DBT_25uM_embryo_48hpf_2_X_Y_Z.txt	ZF	Agilent 19161	common reference	GSE44130
DBT_25uM_embryo_48hpf_3_X_Y_Z.txt	ZF	Agilent 19161	common reference	GSE44130
DBT_25uM_embryo_48hpf_4_X_Y_Z.txt	ZF	Agilent 19161	common reference	GSE44130
DMSO_1perc_embryo_24hpf_1_Control_Y_Z.txt	ZF	Agilent 19161	common reference	GSE44130
DMSO_1perc_embryo_24hpf_2_Control_Y_Z.txt	ZF	Agilent 19161	common reference	GSE44130
DMSO_1perc_embryo_24hpf_3_Control_Y_Z.txt	ZF	Agilent 19161	common reference	GSE44130
DMSO_1perc_embryo_24hpf_4_Control_Y_Z.txt	ZF	Agilent 19161	common reference	GSE44130
DMSO_1perc_embryo_48hpf_1_Control_Y_Z.txt	ZF	Agilent 19161	common reference	GSE44130
DMSO_1perc_embryo_48hpf_2_Control_Y_Z.txt	ZF	Agilent 19161	common reference	GSE44130
DMSO_1perc_embryo_48hpf_3_Control_Y_Z.txt	ZF	Agilent 19161	common reference	GSE44130
DMSO_1perc_embryo_48hpf_4_Control_Y_Z.txt	ZF	Agilent 19161	common reference	GSE44130
PYR_25uM_embryo_24hpf_1_X_Y_Z.txt	ZF	Agilent 19161	common reference	GSE44130
PYR_25uM_embryo_24hpf_2_X_Y_Z.txt	ZF	Agilent 19161	common reference	GSE44130
PYR_25uM_embryo_24hpf_3_X_Y_Z.txt	ZF	Agilent 19161	common reference	GSE44130
PYR_25uM_embryo_24hpf_4_X_Y_Z.txt	ZF	Agilent 19161	common reference	GSE44130
PYR_25uM_embryo_48hpf_1_X_Y_Z.txt	ZF	Agilent 19161	common reference	GSE44130
PYR_25uM_embryo_48hpf_2_X_Y_Z.txt	ZF	Agilent 19161	common reference	GSE44130
PYR_25uM_embryo_48hpf_3_X_Y_Z.txt	ZF	Agilent 19161	common reference	GSE44130
PYR_25uM_embryo_48hpf_4_X_Y_Z.txt	ZF	Agilent 19161	common reference	GSE44130
bisphenol_8.5mgL_embryo_48hr_A_X_Y_Z.txt	ZF	Agilent 19161	single color	GSE44263
bisphenol_8.5mgL_embryo_48hr_B_X_Y_Z.txt	ZF	Agilent 19161	single color	GSE44263
bisphenol_8.5mgL_embryo_48hr_C_X_Y_Z.txt	ZF	Agilent 19161	single color	GSE44263
bisphenol_8.5mgL_embryo_48hr_D_X_Y_Z.txt	ZF	Agilent 19161	single color	GSE44263
bisphenol_8mgL_embryo_48hr_A_X_Y_Z.txt	ZF	Agilent 19161	single color	GSE44263
bisphenol_8mgL_embryo_48hr_B_X_Y_Z.txt	ZF	Agilent 19161	single color	GSE44263
bisphenol_8mgL_embryo_48hr_C_X_Y_Z.txt	ZF	Agilent 19161	single color	GSE44263
bisphenol_8mgL_embryo_48hr_D_X_Y_Z.txt	ZF	Agilent 19161	single color	GSE44263
bisphenol_controlISO_embryo_48hr_A_X_Y_Z.txt	ZF	Agilent 19161	single color	GSE44263
bisphenol_controlISO_embryo_48hr_B_X_Y_Z.txt	ZF	Agilent 19161	single color	GSE44263
bisphenol_controlISO_embryo_48hr_C_X_Y_Z.txt	ZF	Agilent 19161	single color	GSE44263
bisphenol_controlISO_embryo_48hr_D_X_Y_Z.txt	ZF	Agilent 19161	single color	GSE44263
EE2_0.65mgL_embryo_48hr_A_X_Y_Z.txt	ZF	Agilent 19161	single color	GSE44263
EE2_0.65mgL_embryo_48hr_B_X_Y_Z.txt	ZF	Agilent 19161	single color	GSE44263
EE2_0.65mgL_embryo_48hr_C_X_Y_Z.txt	ZF	Agilent 19161	single color	GSE44263
EE2_0.65mgL_embryo_48hr_D_X_Y_Z.txt	ZF	Agilent 19161	single color	GSE44263
EE2_0.8mgL_embryo_48hr_A_X_Y_Z.txt	ZF	Agilent 19161	single color	GSE44263
EE2_0.8mgL_embryo_48hr_B_X_Y_Z.txt	ZF	Agilent 19161	single color	GSE44263
EE2_0.8mgL_embryo_48hr_C_X_Y_Z.txt	ZF	Agilent 19161	single color	GSE44263
EE2_0.8mgL_embryo_48hr_D_X_Y_Z.txt	ZF	Agilent 19161	single color	GSE44263
EE2_controlSolvent_embryo_48hr_A_X_Y_Z.txt	ZF	Agilent 19161	single color	GSE44263
EE2_controlSolvent_embryo_48hr_B_X_Y_Z.txt	ZF	Agilent 19161	single color	GSE44263
EE2_controlSolvent_embryo_48hr_C_X_Y_Z.txt	ZF	Agilent 19161	single color	GSE44263
EE2_controlSolvent_embryo_48hr_D_X_Y_Z.txt	ZF	Agilent 19161	single color	GSE44263
flutamide_1.2mgL_embryo_48hr_A_X_Y_Z.txt	ZF	Agilent 19161	single color	GSE44263
flutamide_1.2mgL_embryo_48hr_B_X_Y_Z.txt	ZF	Agilent 19161	single color	GSE44263
flutamide_1.2mgL_embryo_48hr_C_X_Y_Z.txt	ZF	Agilent 19161	single color	GSE44263
flutamide_1.2mgL_embryo_48hr_D_X_Y_Z.txt	ZF	Agilent 19161	single color	GSE44263
flutamide_1.4mgL_embryo_48hr_A_X_Y_Z.txt	ZF	Agilent 19161	single color	GSE44263
flutamide_1.4mgL_embryo_48hr_B_X_Y_Z.txt	ZF	Agilent 19161	single color	GSE44263
flutamide_1.4mgL_embryo_48hr_C_X_Y_Z.txt	ZF	Agilent 19161	single color	GSE44263
flutamide_1.4mgL_embryo_48hr_D_X_Y_Z.txt	ZF	Agilent 19161	single color	GSE44263
flutamide_controlSolvent_embryo_48hr_A_X_Y_Z.txt	ZF	Agilent 19161	single color	GSE44263
flutamide_controlSolvent_embryo_48hr_B_X_Y_Z.txt	ZF	Agilent 19161	single color	GSE44263
flutamide_controlSolvent_embryo_48hr_C_X_Y_Z.txt	ZF	Agilent 19161	single color	GSE44263
flutamide_controlSolvent_embryo_48hr_D_X_Y_Z.txt	ZF	Agilent 19161	single color	GSE44263
linuron_1.2mgL_embryo_48hr_A_X_Y_Z.txt	ZF	Agilent 19161	single color	GSE44263
linuron_1.2mgL_embryo_48hr_B_X_Y_Z.txt	ZF	Agilent 19161	single color	GSE44263
linuron_1.2mgL_embryo_48hr_C_X_Y_Z.txt	ZF	Agilent 19161	single color	GSE44263
linuron_1.2mgL_embryo_48hr_D_X_Y_Z.txt	ZF	Agilent 19161	single color	GSE44263
linuron_1.3mgL_embryo_48hr_A_X_Y_Z.txt	ZF	Agilent 19161	single color	GSE44263
linuron_1.3mgL_embryo_48hr_B_X_Y_Z.txt	ZF	Agilent 19161	single color	GSE44263
linuron_1.3mgL_embryo_48hr_C_X_Y_Z.txt	ZF	Agilent 19161	single color	GSE44263
linuron_1.3mgL_embryo_48hr_D_X_Y_Z.txt	ZF	Agilent 19161	single color	GSE44263
linuron_controlISO_embryo_48hr_A_X_Y_Z.txt	ZF	Agilent 19161	single color	GSE44263
linuron_controlISO_embryo_48hr_B_X_Y_Z.txt	ZF	Agilent 19161	single color	GSE44263
linuron_controlISO_embryo_48hr_C_X_Y_Z.txt	ZF	Agilent 19161	single color	GSE44263
linuron_controlISO_embryo_48hr_D_X_Y_Z.txt	ZF	Agilent 19161	single color	GSE44263
linuron_controlSolvent_embryo_48hr_A_X_Y_Z.txt	ZF	Agilent 19161	single color	GSE44263
linuron_controlSolvent_embryo_48hr_B_X_Y_Z.txt	ZF	Agilent 19161	single color	GSE44263
linuron_controlSolvent_embryo_48hr_C_X_Y_Z.txt	ZF	Agilent 19161	single color	GSE44263
linuron_controlSolvent_embryo_48hr_D_X_Y_Z.txt	ZF	Agilent 19161	single color	GSE44263
methylparaben_19.8mgL_embryo_48hr_A_X_Y_Z.txt	ZF	Agilent 19161	single color	GSE44263
methylparaben_19.8mgL_embryo_48hr_B_X_Y_Z.txt	ZF	Agilent 19161	single color	GSE44263
methylparaben_19.8mgL_embryo_48hr_C_X_Y_Z.txt	ZF	Agilent 19161	single color	GSE44263
methylparaben_19.8mgL_embryo_48hr_D_X_Y_Z.txt	ZF	Agilent 19161	single color	GSE44263
methylparaben_24.4mgL_embryo_48hr_A_X_Y_Z.txt	ZF	Agilent 19161	single color	GSE44263
methylparaben_24.4mgL_embryo_48hr_B_X_Y_Z.txt	ZF	Agilent 19161	single color	GSE44263
methylparaben_24.4mgL_embryo_48hr_C_X_Y_Z.txt	ZF	Agilent 19161	single color	GSE44263
methylparaben_24.4mgL_embryo_48hr_D_X_Y_Z.txt	ZF	Agilent 19161	single color	GSE44263
methylparaben_controlISO_embryo_48hr_A_X_Y_Z.txt	ZF	Agilent 19161	single color	GSE44263
methylparaben_controlISO_embryo_48hr_B_X_Y_Z.txt	ZF	Agilent 19161	single color	GSE44263
methylparaben_controlISO_embryo_48hr_C_X_Y_Z.txt	ZF	Agilent 19161	single color	GSE44263
methylparaben_controlISO_embryo_48hr_D_X_Y_Z.txt	ZF	Agilent 19161	single color	GSE44263
prochloraz_1.7mgL_embryo_48hr_A_X_Y_Z.txt	ZF	Agilent 19161	single color	GSE44263
prochloraz_1.7mgL_embryo_48hr_B_X_Y_Z.txt	ZF	Agilent 19161	single color	GSE44263
prochloraz_1.7mgL_embryo_48hr_C_X_Y_Z.txt	ZF	Agilent 19161	single color	GSE44263
prochloraz_1.7mgL_embryo_48hr_D_X_Y_Z.txt	ZF	Agilent 19161	single color	GSE44263
prochloraz_2mgL_embryo_48hr_A_X_Y_Z.txt	ZF	Agilent 19161	single color	GSE44263
prochloraz_2mgL_embryo_48hr_B_X_Y_Z.txt	ZF	Agilent 19161	single color	GSE44263
prochloraz_2mgL_embryo_48hr_C_X_Y_Z.txt	ZF	Agilent 19161	single color	GSE44263
prochloraz_2mgL_embryo_48hr_D_X_Y_Z.txt	ZF	Agilent 19161	single color	GSE44263
prochloraz_controlISO_embryo_48hr_A_X_Y_Z.txt	ZF	Agilent 19161	single color	GSE44263
prochloraz_controlISO_embryo_48hr_B_X_Y_Z.txt	ZF	Agilent 19161	single color	GSE44263
prochloraz_controlISO_embryo_48hr_C_X_Y_Z.txt	ZF	Agilent 19161	single color	GSE44263
prochloraz_controlISO_embryo_48hr_D_X_Y_Z.txt	ZF	Agilent 19161	single color	GSE44263
propanil_0.8mgL_embryo_48hr_A_X_Y_Z.txt	ZF	Agilent 19161	single color	GSE44263
propanil_0.8mgL_embryo_48hr_B_X_Y_Z.txt	ZF	Agilent 19161	single color	GSE44263
propanil_0.8mgL_embryo_48hr_C_X_Y_Z.txt	ZF	Agilent 19161	single color	GSE44263
propanil_0.8mgL_embryo_48hr_D_X_Y_Z.txt	ZF	Agilent 19161	single color	GSE44263
propanil_1.1mgL_embryo_48hr_A_X_Y_Z.txt	ZF	Agilent 19161	single color	GSE44263
propanil_1.1mgL_embryo_48hr_B_X_Y_Z.txt	ZF	Agilent 19161	single color	GSE44263
propanil_1.1mgL_embryo_48hr_C_X_Y_Z.txt	ZF	Agilent 19161	single color	GSE44263
propanil_1.1mgL_embryo_48hr_D_X_Y_Z.txt	ZF	Agilent 19161	single color	GSE44263
propanil_controlISO_embryo_48hr_A_X_Y_Z.txt	ZF	Agilent 19161	single color	GSE44263
propanil_controlISO_embryo_48hr_B_X_Y_Z.txt	ZF	Agilent 19161	single color	GSE44263
propanil_controlISO_embryo_48hr_C_X_Y_Z.txt	ZF	Agilent 19161	single color	GSE44263
propanil_controlISO_embryo_48hr_D_X_Y_Z.txt	ZF	Agilent 19161	single color	GSE44263
propanil_controlSolvent_embryo_48hr_A_X_Y_Z.txt	ZF	Agilent 19161	single color	GSE44263
propanil_controlSolvent_embryo_48hr_B_X_Y_Z.txt	ZF	Agilent 19161	single color	GSE44263
propanil_controlSolvent_embryo_48hr_C_X_Y_Z.txt	ZF	Agilent 19161	single color	GSE44263
propanil_controlSolvent_embryo_48hr_D_X_Y_Z.txt	ZF	Agilent 19161	single color	GSE44263
Estradiol_5ugL_maleLiver_12hrs_1_X_Y_Z.txt	ZF	Agilent 19161	two color direct comparison	GSE45562
Estradiol_5ugL_maleLiver_12hrs_2_X_Y_Z.txt	ZF	Agilent 19161	two color direct comparison	GSE45562
Estradiol_5ugL_maleLiver_12hrs_3_X_Y_Z.txt	ZF	Agilent 19161	two color direct comparison	GSE45562
Estradiol_5ugL_maleLiver_24hrs_1_X_Y_Z.txt	ZF	Agilent 19161	two color direct comparison	GSE45562
Estradiol_5ugL_maleLiver_24hrs_2_X_Y_Z.txt	ZF	Agilent 19161	two color direct comparison	GSE45562
Estradiol_5ugL_maleLiver_24hrs_3_X_Y_Z.txt	ZF	Agilent 19161	two color direct comparison	GSE45562
Estradiol_5ugL_maleLiver_48hrs_1_X_Y_Z.txt	ZF	Agilent 19161	two color direct comparison	GSE45562
Estradiol_5ugL_maleLiver_48hrs_2_X_Y_Z.txt	ZF	Agilent 19161	two color direct comparison	GSE45562
Estradiol_5ugL_maleLiver_48hrs_3_X_Y_Z.txt	ZF	Agilent 19161	two color direct comparison	GSE45562
Estradiol_5ugL_maleLiver_4hrs_1_X_Y_Z.txt	ZF	Agilent 19161	two color direct comparison	GSE45562
Estradiol_5ugL_maleLiver_4hrs_2_X_Y_Z.txt	ZF	Agilent 19161	two color direct comparison	GSE45562
Estradiol_5ugL_maleLiver_4hrs_3_X_Y_Z.txt	ZF	Agilent 19161	two color direct comparison	GSE45562

## Sheet: fathead minnow
File Name (chemical_dose_tissue_exposureDuration)	species	microarray platform	experimental design	data source
RDX_0.83mgL_Liver_12month_GSM527543_251959710083_22_X.txt	FHM	Agilent 19597	single color	GSE21100
RDX_0.83mgL_Liver_12month_GSM527544_251959710083_23_X.txt	FHM	Agilent 19597	single color	GSE21100
RDX_0.83mgL_Liver_12month_GSM527545_251959710086_21_X.txt	FHM	Agilent 19597	single color	GSE21100
RDX_0.83mgL_Liver_12month_GSM527546_251959710087_11_X.txt	FHM	Agilent 19597	single color	GSE21100
RDX_0.83mgL_Liver_12month_GSM527547_251959710088_13_X.txt	FHM	Agilent 19597	single color	GSE21100
RDX_0.83mgL_Liver_1day_GSM527548_251959710084_13_X.txt	FHM	Agilent 19597	single color	GSE21100
RDX_0.83mgL_Liver_1day_GSM527549_251959710084_23_X.txt	FHM	Agilent 19597	single color	GSE21100
RDX_0.83mgL_Liver_1day_GSM527550_251959710087_24_X.txt	FHM	Agilent 19597	single color	GSE21100
RDX_0.83mgL_Liver_1day_GSM527551_251959710088_22_X.txt	FHM	Agilent 19597	single color	GSE21100
RDX_0.83mgL_Liver_1day_GSM527552_251959710090_11_X.txt	FHM	Agilent 19597	single color	GSE21100
RDX_0.83mgL_Liver_1month_GSM527538_251959710083_12_X.txt	FHM	Agilent 19597	single color	GSE21100
RDX_0.83mgL_Liver_1month_GSM527539_251959710085_21_X.txt	FHM	Agilent 19597	single color	GSE21100
RDX_0.83mgL_Liver_1month_GSM527540_251959710086_23_X.txt	FHM	Agilent 19597	single color	GSE21100
RDX_0.83mgL_Liver_1month_GSM527541_251959710089_11_X.txt	FHM	Agilent 19597	single color	GSE21100
RDX_0.83mgL_Liver_1month_GSM527542_251959710089_23_X.txt	FHM	Agilent 19597	single color	GSE21100
RDX_0.83mgL_Liver_3month_GSM527553_251959710084_14_X.txt	FHM	Agilent 19597	single color	GSE21100
RDX_0.83mgL_Liver_3month_GSM527554_251959710085_13_X.txt	FHM	Agilent 19597	single color	GSE21100
RDX_0.83mgL_Liver_3month_GSM527555_251959710088_11_X.txt	FHM	Agilent 19597	single color	GSE21100
RDX_0.83mgL_Liver_3month_GSM527556_251959710089_22_X.txt	FHM	Agilent 19597	single color	GSE21100
RDX_0.83mgL_Liver_3month_GSM527557_251959710090_13_X.txt	FHM	Agilent 19597	single color	GSE21100
RDX_0.83mgL_Liver_6month_GSM527558_251959710083_11_X.txt	FHM	Agilent 19597	single color	GSE21100
RDX_0.83mgL_Liver_6month_GSM527559_251959710084_21_X.txt	FHM	Agilent 19597	single color	GSE21100
RDX_0.83mgL_Liver_6month_GSM527560_251959710087_22_X.txt	FHM	Agilent 19597	single color	GSE21100
RDX_0.83mgL_Liver_6month_GSM527561_251959710088_24_X.txt	FHM	Agilent 19597	single color	GSE21100
RDX_0.83mgL_Liver_6month_GSM527562_251959710089_14_X.txt	FHM	Agilent 19597	single color	GSE21100
RDX_0.83mgL_Liver_9month_GSM527563_251959710083_14_X.txt	FHM	Agilent 19597	single color	GSE21100
RDX_0.83mgL_Liver_9month_GSM527564_251959710085_12_X.txt	FHM	Agilent 19597	single color	GSE21100
RDX_0.83mgL_Liver_9month_GSM527565_251959710086_13_X.txt	FHM	Agilent 19597	single color	GSE21100
RDX_0.83mgL_Liver_9month_GSM527566_251959710087_13_X.txt	FHM	Agilent 19597	single color	GSE21100
RDX_0.83mgL_Liver_9month_GSM527567_251959710088_21_X.txt	FHM	Agilent 19597	single color	GSE21100
RDX_Control_Liver_12month_GSM527513_251959710085_11_X.txt	FHM	Agilent 19597	single color	GSE21100
RDX_Control_Liver_12month_GSM527514_251959710085_23_X.txt	FHM	Agilent 19597	single color	GSE21100
RDX_Control_Liver_12month_GSM527515_251959710087_21_X.txt	FHM	Agilent 19597	single color	GSE21100
RDX_Control_Liver_12month_GSM527516_251959710087_23_X.txt	FHM	Agilent 19597	single color	GSE21100
RDX_Control_Liver_12month_GSM527517_251959710088_23_X.txt	FHM	Agilent 19597	single color	GSE21100
RDX_Control_Liver_1day_GSM527518_251959710084_24_X.txt	FHM	Agilent 19597	single color	GSE21100
RDX_Control_Liver_1day_GSM527519_251959710085_22_X.txt	FHM	Agilent 19597	single color	GSE21100
RDX_Control_Liver_1day_GSM527520_251959710088_14_X.txt	FHM	Agilent 19597	single color	GSE21100
RDX_Control_Liver_1day_GSM527521_251959710089_13_X.txt	FHM	Agilent 19597	single color	GSE21100
RDX_Control_Liver_1day_GSM527522_251959710090_12_X.txt	FHM	Agilent 19597	single color	GSE21100
RDX_Control_Liver_1month_GSM527508_251959710084_22_X.txt	FHM	Agilent 19597	single color	GSE21100
RDX_Control_Liver_1month_GSM527509_251959710085_14_X.txt	FHM	Agilent 19597	single color	GSE21100
RDX_Control_Liver_1month_GSM527510_251959710086_12_X.txt	FHM	Agilent 19597	single color	GSE21100
RDX_Control_Liver_1month_GSM527511_251959710086_24_X.txt	FHM	Agilent 19597	single color	GSE21100
RDX_Control_Liver_1month_GSM527512_251959710090_14_X.txt	FHM	Agilent 19597	single color	GSE21100
RDX_Control_Liver_3month_GSM527523_251959710083_13_X.txt	FHM	Agilent 19597	single color	GSE21100
RDX_Control_Liver_3month_GSM527524_251959710083_21_X.txt	FHM	Agilent 19597	single color	GSE21100
RDX_Control_Liver_3month_GSM527525_251959710086_22_X.txt	FHM	Agilent 19597	single color	GSE21100
RDX_Control_Liver_3month_GSM527526_251959710087_14_X.txt	FHM	Agilent 19597	single color	GSE21100
RDX_Control_Liver_3month_GSM527527_251959710088_12_X.txt	FHM	Agilent 19597	single color	GSE21100
RDX_Control_Liver_6month_GSM527528_251959710084_11_X.txt	FHM	Agilent 19597	single color	GSE21100
RDX_Control_Liver_6month_GSM527529_251959710084_12_X.txt	FHM	Agilent 19597	single color	GSE21100
RDX_Control_Liver_6month_GSM527530_251959710086_14_X.txt	FHM	Agilent 19597	single color	GSE21100
RDX_Control_Liver_6month_GSM527531_251959710089_12_X.txt	FHM	Agilent 19597	single color	GSE21100
RDX_Control_Liver_6month_GSM527532_251959710089_24_X.txt	FHM	Agilent 19597	single color	GSE21100
RDX_Control_Liver_9month_GSM527533_251959710083_24_X.txt	FHM	Agilent 19597	single color	GSE21100
RDX_Control_Liver_9month_GSM527534_251959710085_24_X.txt	FHM	Agilent 19597	single color	GSE21100
RDX_Control_Liver_9month_GSM527535_251959710086_11_X.txt	FHM	Agilent 19597	single color	GSE21100
RDX_Control_Liver_9month_GSM527536_251959710087_12_X.txt	FHM	Agilent 19597	single color	GSE21100
RDX_Control_Liver_9month_GSM527537_251959710089_21_X.txt	FHM	Agilent 19597	single color	GSE21100
RDX_0.83mgL_Liver_rearing_RDX0_GSM527637_251959710173_24.txt	FHM	Agilent 19597	single color	GSE21102
RDX_0.83mgL_Liver_rearing_RDX0_GSM527640_251959710174_13.txt	FHM	Agilent 19597	single color	GSE21102
RDX_0.83mgL_Liver_rearing_RDX0_GSM527643_251959710175_11.txt	FHM	Agilent 19597	single color	GSE21102
RDX_0.83mgL_Liver_rearing_RDX0_GSM527644_251959710175_12.txt	FHM	Agilent 19597	single color	GSE21102
RDX_0.83mgL_Liver_rearing_RDX0_GSM527651_251959710183_12.txt	FHM	Agilent 19597	single color	GSE21102
RDX_0.83mgL_Liver_rearing_RDX0_GSM527653_251959710183_22.txt	FHM	Agilent 19597	single color	GSE21102
RDX_0.83mgL_Liver_Rearing_RDX5_GSM527633_251959710173_12.txt	FHM	Agilent 19597	single color	GSE21102
RDX_0.83mgL_Liver_Rearing_RDX5_GSM527635_251959710173_22.txt	FHM	Agilent 19597	single color	GSE21102
RDX_0.83mgL_Liver_Rearing_RDX5_GSM527639_251959710174_12.txt	FHM	Agilent 19597	single color	GSE21102
RDX_0.83mgL_Liver_Rearing_RDX5_GSM527646_251959710175_14.txt	FHM	Agilent 19597	single color	GSE21102
RDX_0.83mgL_Liver_Rearing_RDX5_GSM527648_251959710175_22.txt	FHM	Agilent 19597	single color	GSE21102
RDX_0.83mgL_Liver_Rearing_RDX5_GSM527649_251959710182_13.txt	FHM	Agilent 19597	single color	GSE21102
RDX_Control_Liver_rearing_RDX0_GSM527636_251959710173_23.txt	FHM	Agilent 19597	single color	GSE21102
RDX_Control_Liver_rearing_RDX0_GSM527642_251959710174_24.txt	FHM	Agilent 19597	single color	GSE21102
RDX_Control_Liver_rearing_RDX0_GSM527647_251959710175_21.txt	FHM	Agilent 19597	single color	GSE21102
RDX_Control_Liver_rearing_RDX0_GSM527650_251959710183_11.txt	FHM	Agilent 19597	single color	GSE21102
RDX_Control_Liver_rearing_RDX0_GSM527652_251959710183_14.txt	FHM	Agilent 19597	single color	GSE21102
RDX_Control_Liver_rearing_RDX0_GSM527654_251959710183_24.txt	FHM	Agilent 19597	single color	GSE21102
RDX_Control_Liver_Rearing_RDX5_GSM527634_251959710173_14.txt	FHM	Agilent 19597	single color	GSE21102
RDX_Control_Liver_Rearing_RDX5_GSM527638_251959710174_11.txt	FHM	Agilent 19597	single color	GSE21102
RDX_Control_Liver_Rearing_RDX5_GSM527641_251959710174_14.txt	FHM	Agilent 19597	single color	GSE21102
RDX_Control_Liver_Rearing_RDX5_GSM527645_251959710175_13.txt	FHM	Agilent 19597	single color	GSE21102
RDX_Control_Liver_Rearing_RDX5_GSM527655_251959710227_22.txt	FHM	Agilent 19597	single color	GSE21102
RDX_Control_Liver_Rearing_RDX5_GSM527656_251959710227_23.txt	FHM	Agilent 19597	single color	GSE21102
surfaceH2O_999_Liver_48h_rep1_GSM576075_Y_Z.txt	FHM	Agilent 19597	single color	GSE23521
surfaceH2O_999_Liver_48h_rep1_GSM576079_Y_Z.txt	FHM	Agilent 19597	single color	GSE23521
surfaceH2O_999_Liver_48h_rep2_GSM576081_Y_Z.txt	FHM	Agilent 19597	single color	GSE23521
surfaceH2O_999_Liver_48h_rep2_GSM576083_Y_Z.txt	FHM	Agilent 19597	single color	GSE23521
surfaceH2O_999_Liver_48h_rep2_GSM576086_Y_Z.txt	FHM	Agilent 19597	single color	GSE23521
surfaceH2O_999_Liver_48h_rep3_GSM576087_Y_Z.txt	FHM	Agilent 19597	single color	GSE23521
surfaceH2O_999_Liver_48h_rep3_GSM576088_Y_Z.txt	FHM	Agilent 19597	single color	GSE23521
surfaceH2O_999_Liver_48h_rep3_GSM576089_Y_Z.txt	FHM	Agilent 19597	single color	GSE23521
surfaceH2O_999_Liver_48h_rep4_GSM576093_Y_Z.txt	FHM	Agilent 19597	single color	GSE23521
surfaceH2O_999_Liver_48h_rep4_GSM576094_Y_Z.txt	FHM	Agilent 19597	single color	GSE23521
surfaceH2O_999_Liver_48h_rep4_GSM576095_Y_Z.txt	FHM	Agilent 19597	single color	GSE23521
surfaceH2O_999_Testis_48h_rep1_GSM576097_Y_Z.txt	FHM	Agilent 19597	single color	GSE23521
surfaceH2O_999_Testis_48h_rep1_GSM576099_Y_Z.txt	FHM	Agilent 19597	single color	GSE23521
surfaceH2O_999_Testis_48h_rep1_GSM576104_Y_Z.txt	FHM	Agilent 19597	single color	GSE23521
surfaceH2O_999_Testis_48h_rep2_GSM576103_Y_Z.txt	FHM	Agilent 19597	single color	GSE23521
surfaceH2O_999_Testis_48h_rep2_GSM576105_Y_Z.txt	FHM	Agilent 19597	single color	GSE23521
surfaceH2O_999_Testis_48h_rep2_GSM576106_Y_Z.txt	FHM	Agilent 19597	single color	GSE23521
surfaceH2O_999_Testis_48h_rep3_GSM576108_Y_Z.txt	FHM	Agilent 19597	single color	GSE23521
surfaceH2O_999_Testis_48h_rep3_GSM576109_Y_Z.txt	FHM	Agilent 19597	single color	GSE23521
surfaceH2O_999_Testis_48h_rep3_GSM576115_Y_Z.txt	FHM	Agilent 19597	single color	GSE23521
surfaceH2O_999_Testis_48h_rep4_GSM576113_Y_Z.txt	FHM	Agilent 19597	single color	GSE23521
surfaceH2O_999_Testis_48h_rep4_GSM576116_Y_Z.txt	FHM	Agilent 19597	single color	GSE23521
surfaceH2O_999_Testis_48h_rep4_GSM576117_Y_Z.txt	FHM	Agilent 19597	single color	GSE23521
surfaceH2O_Control_Liver_48h_UF_rep1_GSM576073_Y.txt	FHM	Agilent 19597	single color	GSE23521
surfaceH2O_Control_Liver_48h_UF_rep2_GSM576077_Y.txt	FHM	Agilent 19597	single color	GSE23521
surfaceH2O_Control_Liver_48h_UF_rep3_GSM576082_Y.txt	FHM	Agilent 19597	single color	GSE23521
surfaceH2O_Control_Liver_48h_UF_rep4_GSM576090_Y.txt	FHM	Agilent 19597	single color	GSE23521
surfaceH2O_Control_Testis_48h_rep1_UF_GSM576101_X.txt	FHM	Agilent 19597	single color	GSE23521
surfaceH2O_Control_Testis_48h_rep2_UF_GSM576102_X.txt	FHM	Agilent 19597	single color	GSE23521
surfaceH2O_Control_Testis_48h_rep3_UF_GSM576107_X.txt	FHM	Agilent 19597	single color	GSE23521
surfaceH2O_Control_Testis_48h_rep4_UF_GSM576110_X.txt	FHM	Agilent 19597	single color	GSE23521
surfaceH2O_Ref_Liver_48h_rep1_GSM576078_Y_Z.txt	FHM	Agilent 19597	single color	GSE23521
surfaceH2O_Ref_Liver_48h_rep2_GSM576084_Y_Z.txt	FHM	Agilent 19597	single color	GSE23521
surfaceH2O_Ref_Liver_48h_rep3_GSM576085_Y_Z.txt	FHM	Agilent 19597	single color	GSE23521
surfaceH2O_Ref_Liver_48h_rep4_GSM576092_Y_Z.txt	FHM	Agilent 19597	single color	GSE23521
surfaceH2O_Ref_Testis_48h_rep1_GSM576096_Y_Z.txt	FHM	Agilent 19597	single color	GSE23521
surfaceH2O_Ref_Testis_48h_rep3_GSM576100_Y_Z.txt	FHM	Agilent 19597	single color	GSE23521
surfaceH2O_Ref_Testis_48h_rep4_GSM576118_Y_Z.txt	FHM	Agilent 19597	single color	GSE23521
RDX_0.9mgL_fry_96h_GSM668031_rep3_440PMT_Z.txt	FHM	Agilent 19597	single color	GSE27067
RDX_0.9mgL_fry_96h_GSM668033_rep1_440PMT_Z.txt	FHM	Agilent 19597	single color	GSE27067
RDX_0.9mgL_fry_96h_GSM668038_rep4_440PMT_Z.txt	FHM	Agilent 19597	single color	GSE27067
RDX_0.9mgL_fry_96h_GSM668046_rep3_420PMT_Z.txt	FHM	Agilent 19597	single color	GSE27067
RDX_0.9mgL_fry_96h_GSM668049_rep1_420PMT_Z.txt	FHM	Agilent 19597	single color	GSE27067
RDX_0.9mgL_fry_96h_GSM668051_rep2_420PMT_Z.txt	FHM	Agilent 19597	single color	GSE27067
RDX_0.9mgL_fry_96h_GSM668057_rep4_420PMT_Z.txt	FHM	Agilent 19597	single color	GSE27067
RDX_1.9mgL_fry_96h_GSM668024_rep1_420PMT_Z.txt	FHM	Agilent 19597	single color	GSE27067
RDX_1.9mgL_fry_96h_GSM668032_rep2_440PMT_Z.txt	FHM	Agilent 19597	single color	GSE27067
RDX_1.9mgL_fry_96h_GSM668035_rep3_440PMT_Z.txt	FHM	Agilent 19597	single color	GSE27067
RDX_1.9mgL_fry_96h_GSM668039_rep1_440PMT_Z.txt	FHM	Agilent 19597	single color	GSE27067
RDX_1.9mgL_fry_96h_GSM668041_rep4_420PMT_Z.txt	FHM	Agilent 19597	single color	GSE27067
RDX_1.9mgL_fry_96h_GSM668048_rep2_420PMT_Z.txt	FHM	Agilent 19597	single color	GSE27067
RDX_1.9mgL_fry_96h_GSM668050_rep3_420PMT_Z.txt	FHM	Agilent 19597	single color	GSE27067
RDX_15mgL_fry_96h_GSM668025_rep4_440PMT_Z.txt	FHM	Agilent 19597	single color	GSE27067
RDX_15mgL_fry_96h_GSM668026_rep3_440PMT_Z.txt	FHM	Agilent 19597	single color	GSE27067
RDX_15mgL_fry_96h_GSM668028_rep2_440PMT_Z.txt	FHM	Agilent 19597	single color	GSE27067
RDX_15mgL_fry_96h_GSM668034_rep1_440PMT_Z.txt	FHM	Agilent 19597	single color	GSE27067
RDX_15mgL_fry_96h_GSM668042_rep3_420PMT_Z.txt	FHM	Agilent 19597	single color	GSE27067
RDX_15mgL_fry_96h_GSM668043_rep2_420PMT_Z.txt	FHM	Agilent 19597	single color	GSE27067
RDX_15mgL_fry_96h_GSM668053_rep4_420PMT_Z.txt	FHM	Agilent 19597	single color	GSE27067
RDX_15mgL_fry_96h_GSM668055_rep1_420PMT_Z.txt	FHM	Agilent 19597	single color	GSE27067
RDX_7.5mgL_fry_96h_GSM668027_rep1_440PMT_Z.txt	FHM	Agilent 19597	single color	GSE27067
RDX_7.5mgL_fry_96h_GSM668029_rep3_440PMT_Z.txt	FHM	Agilent 19597	single color	GSE27067
RDX_7.5mgL_fry_96h_GSM668030_rep4_440PMT_Z.txt	FHM	Agilent 19597	single color	GSE27067
RDX_7.5mgL_fry_96h_GSM668044_rep3_420PMT_Z.txt	FHM	Agilent 19597	single color	GSE27067
RDX_7.5mgL_fry_96h_GSM668045_rep4_420PMT_Z.txt	FHM	Agilent 19597	single color	GSE27067
RDX_7.5mgL_fry_96h_GSM668047_rep2_420PMT_Z.txt	FHM	Agilent 19597	single color	GSE27067
RDX_7.5mgL_fry_96h_GSM668054_rep1_420PMT_Z.txt	FHM	Agilent 19597	single color	GSE27067
RDX_Control_fry_96h_GSM668036_rep2_440PMT_Z.txt	FHM	Agilent 19597	single color	GSE27067
RDX_Control_fry_96h_GSM668037_rep1_440PMT_Z.txt	FHM	Agilent 19597	single color	GSE27067
RDX_Control_fry_96h_GSM668040_rep3_440PMT_Z.txt	FHM	Agilent 19597	single color	GSE27067
RDX_Control_fry_96h_GSM668052_rep2_420PMT_Z.txt	FHM	Agilent 19597	single color	GSE27067
RDX_Control_fry_96h_GSM668056_rep1_420PMT_Z.txt	FHM	Agilent 19597	single color	GSE27067
RDX_Control_fry_96h_GSM668058_rep3_420PMT_Z.txt	FHM	Agilent 19597	single color	GSE27067
E2a_999_MaleLiver_14d_GSM725480_X_Y_Z.txt	FHM	Agilent 19597	single color	GSE29350
E2a_999_MaleLiver_14d_GSM725481_X_Y_Z.txt	FHM	Agilent 19597	single color	GSE29350
E2a_999_MaleLiver_14d_GSM725482_X_Y_Z.txt	FHM	Agilent 19597	single color	GSE29350
E2a_999_MaleLiver_14d_GSM725483_X_Y_Z.txt	FHM	Agilent 19597	single color	GSE29350
E2b_X_MaleLiver_14d_GSM725501_X_Y_Z.txt	FHM	Agilent 19597	single color	GSE29350
E2b_X_MaleLiver_14d_GSM725502_X_Y_Z.txt	FHM	Agilent 19597	single color	GSE29350
E2b_X_MaleLiver_14d_GSM725503_X_Y_Z.txt	FHM	Agilent 19597	single color	GSE29350
E2b_X_MaleLiver_14d_GSM725504_X_Y_Z.txt	FHM	Agilent 19597	single color	GSE29350
E2b_X_MaleLiver_14d_GSM725505_X_Y_Z.txt	FHM	Agilent 19597	single color	GSE29350
E2b_X_MaleLiver_14d_GSM725512_X_Y_Z.txt	FHM	Agilent 19597	single color	GSE29350
EEFb_Control_MaleLiver_14d_GSM725497_X_Y_Z.txt	FHM	Agilent 19597	single color	GSE29350
EEFb_Control_MaleLiver_14d_GSM725498_X_Y_Z.txt	FHM	Agilent 19597	single color	GSE29350
EEFb_Control_MaleLiver_14d_GSM725499_X_Y_Z.txt	FHM	Agilent 19597	single color	GSE29350
EEFb_Control_MaleLiver_14d_GSM725500_X_Y_Z.txt	FHM	Agilent 19597	single color	GSE29350
EFFa_Control_MaleLiver_14d_GSM725475_X_Y_Z.txt	FHM	Agilent 19597	single color	GSE29350
EFFa_Control_MaleLiver_14d_GSM725476_X_Y_Z.txt	FHM	Agilent 19597	single color	GSE29350
EFFa_Control_MaleLiver_14d_GSM725477_X_Y_Z.txt	FHM	Agilent 19597	single color	GSE29350
EFFa_Control_MaleLiver_14d_GSM725478_X_Y_Z.txt	FHM	Agilent 19597	single color	GSE29350
EFFa_Control_MaleLiver_14d_GSM725479_X_Y_Z.txt	FHM	Agilent 19597	single color	GSE29350
EFFHa_5Perc_MaleLiver_14d_GSM725487_X_Y_Z.txt	FHM	Agilent 19597	single color	GSE29350
EFFHa_5Perc_MaleLiver_14d_GSM725488_X_Y_Z.txt	FHM	Agilent 19597	single color	GSE29350
EFFHa_5Perc_MaleLiver_14d_GSM725489_X_Y_Z.txt	FHM	Agilent 19597	single color	GSE29350
EFFHa_5Perc_MaleLiver_14d_GSM725490_X_Y_Z.txt	FHM	Agilent 19597	single color	GSE29350
EFFHa_5Perc_MaleLiver_14d_GSM725491_X_Y_Z.txt	FHM	Agilent 19597	single color	GSE29350
EFFHa_5Perc_MaleLiver_14d_GSM725492_X_Y_Z.txt	FHM	Agilent 19597	single color	GSE29350
EFFHa_5Perc_MaleLiver_14d_GSM725493_X_Y_Z.txt	FHM	Agilent 19597	single color	GSE29350
EFFHa_5Perc_MaleLiver_14d_GSM725494_X_Y_Z.txt	FHM	Agilent 19597	single color	GSE29350
EFFHa_5Perc_MaleLiver_14d_GSM725495_X_Y_Z.txt	FHM	Agilent 19597	single color	GSE29350
EFFHa_5Perc_MaleLiver_14d_GSM725496_X_Y_Z.txt	FHM	Agilent 19597	single color	GSE29350
EFFHb_5Perc_MaleLiver_14d_GSM725506_X_Y_Z.txt	FHM	Agilent 19597	single color	GSE29350
EFFHb_5Perc_MaleLiver_14d_GSM725507_X_Y_Z.txt	FHM	Agilent 19597	single color	GSE29350
EFFHb_5Perc_MaleLiver_14d_GSM725508_X_Y_Z.txt	FHM	Agilent 19597	single color	GSE29350
EFFHb_5Perc_MaleLiver_14d_GSM725509_X_Y_Z.txt	FHM	Agilent 19597	single color	GSE29350
EFFHb_5Perc_MaleLiver_14d_GSM725510_X_Y_Z.txt	FHM	Agilent 19597	single color	GSE29350
EFFHb_5Perc_MaleLiver_14d_GSM725511_X_Y_Z.txt	FHM	Agilent 19597	single color	GSE29350
EFFLa_0.5Perc_MaleLiver_14d_GSM725484_X_Y_Z.txt	FHM	Agilent 19597	single color	GSE29350
EFFLa_0.5Perc_MaleLiver_14d_GSM725485_X_Y_Z.txt	FHM	Agilent 19597	single color	GSE29350
EFFLa_0.5Perc_MaleLiver_14d_GSM725486_X_Y_Z.txt	FHM	Agilent 19597	single color	GSE29350
propanolol_10ugL_brain_21d_GSM859429_rep1_Y_Z.txt	FHM	Agilent 19597	single color	GSE34947
propanolol_10ugL_brain_21d_GSM859430_rep2_Y_Z.txt	FHM	Agilent 19597	single color	GSE34947
propanolol_10ugL_brain_21d_GSM859431_rep3_Y_Z.txt	FHM	Agilent 19597	single color	GSE34947
propanolol_10ugL_brain_21d_GSM859432_rep4_Y_Z.txt	FHM	Agilent 19597	single color	GSE34947
propanolol_Control_brain_21d_GSM859425_rep1_Y_Z.txt	FHM	Agilent 19597	single color	GSE34947
propanolol_Control_brain_21d_GSM859426_rep2_Y_Z.txt	FHM	Agilent 19597	single color	GSE34947
propanolol_Control_brain_21d_GSM859427_rep3_Y_Z.txt	FHM	Agilent 19597	single color	GSE34947
propanolol_Control_brain_21d_GSM859428_rep4_Y_Z.txt	FHM	Agilent 19597	single color	GSE34947
DES_1_Liver_96h_Female_GSM894327_1_96Hexposure.txt	FHM	Agilent 19597	single color	GSE36465
DES_1_Liver_96h_Female_GSM894328_2_96Hexposure.txt	FHM	Agilent 19597	single color	GSE36465
DES_1_Liver_96h_Female_GSM894329_5_96Hexposure.txt	FHM	Agilent 19597	single color	GSE36465
DES_10_Liver_96h_Female_GSM894330_1_96Hexposure.txt	FHM	Agilent 19597	single color	GSE36465
DES_10_Liver_96h_Female_GSM894331_2_96Hexposure.txt	FHM	Agilent 19597	single color	GSE36465
DES_10_Liver_96h_Female_GSM894332_5_96Hexposure.txt	FHM	Agilent 19597	single color	GSE36465
DES_100_Liver_96h_Female_GSM894333_2_96Hexposure.txt	FHM	Agilent 19597	single color	GSE36465
DES_100_Liver_96h_Female_GSM894334_3_96Hexposure.txt	FHM	Agilent 19597	single color	GSE36465
DES_100_Liver_96h_Female_GSM894335_6_96Hexposure.txt	FHM	Agilent 19597	single color	GSE36465
DES_Control_Liver_96h_Female_GSM894324_1_96Hexposure.txt	FHM	Agilent 19597	single color	GSE36465
DES_Control_Liver_96h_Female_GSM894325_3_96Hexposure.txt	FHM	Agilent 19597	single color	GSE36465
DES_Control_Liver_96h_Female_GSM894326_6_96Hexposure.txt	FHM	Agilent 19597	single color	GSE36465
DES_1_Liver_96h_GSM894339_Female_3_96Hrecovery.txt	FHM	Agilent 19597	single color	GSE36466
DES_1_Liver_96h_GSM894340_Female_4_96Hrecovery.txt	FHM	Agilent 19597	single color	GSE36466
DES_1_Liver_96h_GSM894341_Female_6_96Hrecovery.txt	FHM	Agilent 19597	single color	GSE36466
DES_10_Liver_96h_GSM894342_Female_3_96Hrecovery.txt	FHM	Agilent 19597	single color	GSE36466
DES_10_Liver_96h_GSM894343_Female_4_96Hrecovery.txt	FHM	Agilent 19597	single color	GSE36466
DES_100_Liver_96h_GSM894344_Female_1_96Hrecovery.txt	FHM	Agilent 19597	single color	GSE36466
DES_100_Liver_96h_GSM894345_Female_4_96Hrecovery.txt	FHM	Agilent 19597	single color	GSE36466
DES_100_Liver_96h_GSM894346_Female_5_96Hrecovery.txt	FHM	Agilent 19597	single color	GSE36466
DES_Control_Liver_96h_GSM894336_Female_2_96Hrecovery.txt	FHM	Agilent 19597	single color	GSE36466
DES_Control_Liver_96h_GSM894337_Female_4_96Hrecovery.txt	FHM	Agilent 19597	single color	GSE36466
DES_Control_Liver_96h_GSM894338_Female_5_96Hrecovery.txt	FHM	Agilent 19597	single color	GSE36466
Stormwater_999_Liver_48h_GSM921497_251959710420_11_X.txt	FHM	Agilent 19597	single color	GSE37550
Stormwater_999_Liver_48h_GSM921502_251959710420_23_X.txt	FHM	Agilent 19597	single color	GSE37550
Stormwater_999_Liver_48h_GSM921507_251959710421_14_X.txt	FHM	Agilent 19597	single color	GSE37550
Stormwater_999_Liver_48h_GSM921509_251959710421_22_X.txt	FHM	Agilent 19597	single color	GSE37550
Streamwater_999_Liver_48h_GSM921499_251959710420_13_X.txt	FHM	Agilent 19597	single color	GSE37550
Streamwater_999_Liver_48h_GSM921503_251959710420_24_X.txt	FHM	Agilent 19597	single color	GSE37550
Streamwater_999_Liver_48h_GSM921505_251959710421_12_X.txt	FHM	Agilent 19597	single color	GSE37550
Streamwater_999_Liver_48h_GSM921508_251959710421_21_X.txt	FHM	Agilent 19597	single color	GSE37550
SurfaceWater_Control_Liver_48h_GSM921498_251959710420_12_X.txt	FHM	Agilent 19597	single color	GSE37550
SurfaceWater_Control_Liver_48h_GSM921510_251959710421_23_X.txt	FHM	Agilent 19597	single color	GSE37550
SurfaceWater_Control_Liver_48h_GSM921511_251959710421_24_X.txt	FHM	Agilent 19597	single color	GSE37550
Wastewater_999_Liver_48h_GSM921500_251959710420_14_X.txt	FHM	Agilent 19597	single color	GSE37550
Wastewater_999_Liver_48h_GSM921501_251959710420_22_X.txt	FHM	Agilent 19597	single color	GSE37550
Wastewater_999_Liver_48h_GSM921504_251959710421_11_X.txt	FHM	Agilent 19597	single color	GSE37550
Wastewater_999_Liver_48h_GSM921506_251959710421_13_X.txt	FHM	Agilent 19597	single color	GSE37550
Control_Ovary_12h_GSM938000_251959710398_11_X_Y.txt	FHM	Agilent 19597	single color	GSE38287
Control_Ovary_12h_GSM938008_251959710399_21_X_Y.txt	FHM	Agilent 19597	single color	GSE38287
Control_Ovary_12h_GSM938009_251959710400_11_X_Y.txt	FHM	Agilent 19597	single color	GSE38287
Control_Ovary_12h_GSM938012_251959710400_21_X_Y.txt	FHM	Agilent 19597	single color	GSE38287
dihydrotestosterone_1uM_Ovary_12h_GSM938001_251959710398_12_X.txt	FHM	Agilent 19597	single color	GSE38287
dihydrotestosterone_1uM_Ovary_12h_GSM938004_251959710398_21_X.txt	FHM	Agilent 19597	single color	GSE38287
dihydrotestosterone_1uM_Ovary_12h_GSM938010_251959710400_12_X.txt	FHM	Agilent 19597	single color	GSE38287
dihydrotestosterone_1uM_Ovary_12h_GSM938013_251959710400_22_X.txt	FHM	Agilent 19597	single color	GSE38287
flutamide_0.1uM_Ovary_12h_GSM938002_251959710398_13_X.txt	FHM	Agilent 19597	single color	GSE38287
flutamide_0.1uM_Ovary_12h_GSM938006_251959710398_23_X.txt	FHM	Agilent 19597	single color	GSE38287
flutamide_0.1uM_Ovary_12h_GSM938007_251959710399_13_X.txt	FHM	Agilent 19597	single color	GSE38287
flutamide_0.1uM_Ovary_12h_GSM938014_251959710400_23_X.txt	FHM	Agilent 19597	single color	GSE38287
linuron_0.01uM_Ovary_12h_GSM938003_251959710398_14_X.txt	FHM	Agilent 19597	single color	GSE38287
linuron_0.01uM_Ovary_12h_GSM938005_251959710398_22_X.txt	FHM	Agilent 19597	single color	GSE38287
linuron_0.01uM_Ovary_12h_GSM938011_251959710400_14_X.txt	FHM	Agilent 19597	single color	GSE38287
linuron_0.01uM_Ovary_12h_GSM938015_251959710400_24_X.txt	FHM	Agilent 19597	single color	GSE38287
progesterone_1uM_Testis_12h_GSM938016_251959710394_12_X.txt	FHM	Agilent 19597	single color	GSE38288
progesterone_1uM_Testis_12h_GSM938017_251959710394_22_X.txt	FHM	Agilent 19597	single color	GSE38288
progesterone_1uM_Testis_12h_GSM938020_251959710396_11_X.txt	FHM	Agilent 19597	single color	GSE38288
progesterone_1uM_Testis_12h_GSM938021_251959710396_13_X.txt	FHM	Agilent 19597	single color	GSE38288
progesterone_Control_Testis_12h_GSM938018_251959710394_23_X.txt	FHM	Agilent 19597	single color	GSE38288
progesterone_Control_Testis_12h_GSM938019_251959710395_14_X.txt	FHM	Agilent 19597	single color	GSE38288
progesterone_Control_Testis_12h_GSM938022_251959710396_21_X.txt	FHM	Agilent 19597	single color	GSE38288
progesterone_Control_Testis_12h_GSM938023_251959710396_23_X.txt	FHM	Agilent 19597	single color	GSE38288
progesterone_Control_Testis_12h_GSM938024_251959710397_11_X.txt	FHM	Agilent 19597	single color	GSE38288
progesterone_Control_Testis_12h_GSM938025_251959710397_24_X.txt	FHM	Agilent 19597	single color	GSE38288
DHT_1uM_Ovary_12h_GSM938046_251959710398_12_X.txt	FHM	Agilent 19597	single color	GSE38289
DHT_1uM_Ovary_12h_GSM938047_251959710398_21_X.txt	FHM	Agilent 19597	single color	GSE38289
DHT_1uM_Ovary_12h_GSM938050_251959710400_12_X.txt	FHM	Agilent 19597	single color	GSE38289
DHT_1uM_Ovary_12h_GSM938052_251959710400_22_X.txt	FHM	Agilent 19597	single color	GSE38289
DHT_1uM_Ovary_6h_GSM938032_251959710395_13_X.txt	FHM	Agilent 19597	single color	GSE38289
DHT_1uM_Ovary_6h_GSM938033_251959710395_21_X.txt	FHM	Agilent 19597	single color	GSE38289
DHT_1uM_Ovary_6h_GSM938034_251959710395_22_X.txt	FHM	Agilent 19597	single color	GSE38289
DHT_1uM_Ovary_6h_GSM938035_251959710395_23_X.txt	FHM	Agilent 19597	single color	GSE38289
DHT_1uM_Ovary_6h_GSM938037_251959710396_12_X.txt	FHM	Agilent 19597	single color	GSE38289
DHT_1uM_Ovary_9h_GSM938026_251959710394_11_X.txt	FHM	Agilent 19597	single color	GSE38289
DHT_1uM_Ovary_9h_GSM938031_251959710395_12_X.txt	FHM	Agilent 19597	single color	GSE38289
DHT_1uM_Ovary_9h_GSM938039_251959710396_22_X.txt	FHM	Agilent 19597	single color	GSE38289
DHT_1uM_Ovary_9h_GSM938040_251959710396_24_X.txt	FHM	Agilent 19597	single color	GSE38289
DHT_1uM_Ovary_9h_GSM938044_251959710397_22_X.txt	FHM	Agilent 19597	single color	GSE38289
DHT_Control_Ovary_12h_GSM938045_251959710398_11_X.txt	FHM	Agilent 19597	single color	GSE38289
DHT_Control_Ovary_12h_GSM938048_251959710399_21_X.txt	FHM	Agilent 19597	single color	GSE38289
DHT_Control_Ovary_12h_GSM938049_251959710400_11_X.txt	FHM	Agilent 19597	single color	GSE38289
DHT_Control_Ovary_12h_GSM938051_251959710400_21_X.txt	FHM	Agilent 19597	single color	GSE38289
DHT_Control_Ovary_6h_GSM938029_251959710394_24_X.txt	FHM	Agilent 19597	single color	GSE38289
DHT_Control_Ovary_6h_GSM938030_251959710395_11_X.txt	FHM	Agilent 19597	single color	GSE38289
DHT_Control_Ovary_6h_GSM938041_251959710397_13_X.txt	FHM	Agilent 19597	single color	GSE38289
DHT_Control_Ovary_6h_GSM938043_251959710397_21_X.txt	FHM	Agilent 19597	single color	GSE38289
DHT_Control_Ovary_9h_GSM938027_251959710394_13_X.txt	FHM	Agilent 19597	single color	GSE38289
DHT_Control_Ovary_9h_GSM938028_251959710394_21_X.txt	FHM	Agilent 19597	single color	GSE38289
DHT_Control_Ovary_9h_GSM938036_251959710395_24_X.txt	FHM	Agilent 19597	single color	GSE38289
DHT_Control_Ovary_9h_GSM938038_251959710396_14_X.txt	FHM	Agilent 19597	single color	GSE38289
DHT_Control_Ovary_9h_GSM938042_251959710397_14_X.txt	FHM	Agilent 19597	single color	GSE38289
phenanthrene_Control_Liver_48hr_GSM1092293_251959710429_11_X.txt	FHM	Agilent 19597	single color	GSE44839
phenanthrene_Control_Liver_48hr_GSM1092295_251959710430_11_X.txt	FHM	Agilent 19597	single color	GSE44839
phenanthrene_Control_Liver_48hr_GSM1092300_251959710430_22_X.txt	FHM	Agilent 19597	single color	GSE44839
phenanthrene_Control_Liver_48hr_GSM1092305_251959710431_13_X.txt	FHM	Agilent 19597	single color	GSE44839
phenanthrene_Control_Liver_48hr_GSM1092310_251959710431_24_X.txt	FHM	Agilent 19597	single color	GSE44839
phenanthrene_High_Liver_48hr_GSM1092294_251959710429_24_X.txt	FHM	Agilent 19597	single color	GSE44839
phenanthrene_High_Liver_48hr_GSM1092298_251959710430_14_X.txt	FHM	Agilent 19597	single color	GSE44839
phenanthrene_High_Liver_48hr_GSM1092301_251959710430_23_X.txt	FHM	Agilent 19597	single color	GSE44839
phenanthrene_High_Liver_48hr_GSM1092303_251959710431_11_X.txt	FHM	Agilent 19597	single color	GSE44839
phenanthrene_High_Liver_48hr_GSM1092307_251959710431_21_X.txt	FHM	Agilent 19597	single color	GSE44839
phenanthrene_Low_Liver_48hr_GSM1092297_251959710430_13_X.txt	FHM	Agilent 19597	single color	GSE44839
phenanthrene_Low_Liver_48hr_GSM1092299_251959710430_21_X.txt	FHM	Agilent 19597	single color	GSE44839
phenanthrene_Low_Liver_48hr_GSM1092304_251959710431_12_X.txt	FHM	Agilent 19597	single color	GSE44839
phenanthrene_Low_Liver_48hr_GSM1092308_251959710431_22_X.txt	FHM	Agilent 19597	single color	GSE44839
phenanthrene_Low_Liver_48hr_GSM1092311_251959710432_22_X.txt	FHM	Agilent 19597	single color	GSE44839
phenanthrene_Med_Liver_48hr_GSM1092296_251959710430_12_X.txt	FHM	Agilent 19597	single color	GSE44839
phenanthrene_Med_Liver_48hr_GSM1092302_251959710430_24_X.txt	FHM	Agilent 19597	single color	GSE44839
phenanthrene_Med_Liver_48hr_GSM1092306_251959710431_14_X.txt	FHM	Agilent 19597	single color	GSE44839
phenanthrene_Med_Liver_48hr_GSM1092309_251959710431_23_X.txt	FHM	Agilent 19597	single color	GSE44839
phenanthrene_Med_Liver_48hr_GSM1092312_251959710428_13_X.txt	FHM	Agilent 19597	single color	GSE44839
phenanthrene_Control_Liver_72hr_GSM1092313_251959710428_11_X.txt	FHM	Agilent 19597	single color	GSE44840
phenanthrene_Control_Liver_72hr_GSM1092314_251959710428_12_X.txt	FHM	Agilent 19597	single color	GSE44840
phenanthrene_Control_Liver_72hr_GSM1092316_251959710428_22_X.txt	FHM	Agilent 19597	single color	GSE44840
phenanthrene_Control_Liver_72hr_GSM1092319_251959710429_11_X.txt	FHM	Agilent 19597	single color	GSE44840
phenanthrene_Control_Liver_72hr_GSM1092320_251959710429_12_X.txt	FHM	Agilent 19597	single color	GSE44840
phenanthrene_Control_Liver_72hr_GSM1092321_251959710429_13_X.txt	FHM	Agilent 19597	single color	GSE44840
phenanthrene_Control_Liver_72hr_GSM1092325_251959710429_23_X.txt	FHM	Agilent 19597	single color	GSE44840
phenanthrene_Control_Liver_72hr_GSM1092326_251959710430_11_X.txt	FHM	Agilent 19597	single color	GSE44840
phenanthrene_Control_Liver_72hr_GSM1092329_251959710430_22_X.txt	FHM	Agilent 19597	single color	GSE44840
phenanthrene_Control_Liver_72hr_GSM1092331_251959710431_13_X.txt	FHM	Agilent 19597	single color	GSE44840
phenanthrene_Control_Liver_72hr_GSM1092333_251959710431_24_X.txt	FHM	Agilent 19597	single color	GSE44840
phenanthrene_Control_Liver_72hr_GSM1092335_251959710432_12_X.txt	FHM	Agilent 19597	single color	GSE44840
phenanthrene_Control_Liver_72hr_GSM1092336_251959710432_13_X.txt	FHM	Agilent 19597	single color	GSE44840
phenanthrene_Control_Liver_72hr_GSM1092338_251959710432_21_X.txt	FHM	Agilent 19597	single color	GSE44840
phenanthrene_Low_Liver_72hr_GSM1092315_251959710428_21_X.txt	FHM	Agilent 19597	single color	GSE44840
phenanthrene_Low_Liver_72hr_GSM1092317_251959710428_23_X.txt	FHM	Agilent 19597	single color	GSE44840
phenanthrene_Low_Liver_72hr_GSM1092318_251959710428_24_X.txt	FHM	Agilent 19597	single color	GSE44840
phenanthrene_Low_Liver_72hr_GSM1092322_251959710429_14_X.txt	FHM	Agilent 19597	single color	GSE44840
phenanthrene_Low_Liver_72hr_GSM1092323_251959710429_21_X.txt	FHM	Agilent 19597	single color	GSE44840
phenanthrene_Low_Liver_72hr_GSM1092324_251959710429_22_X.txt	FHM	Agilent 19597	single color	GSE44840
phenanthrene_Low_Liver_72hr_GSM1092327_251959710430_13_X.txt	FHM	Agilent 19597	single color	GSE44840
phenanthrene_Low_Liver_72hr_GSM1092328_251959710430_21_X.txt	FHM	Agilent 19597	single color	GSE44840
phenanthrene_Low_Liver_72hr_GSM1092330_251959710431_12_X.txt	FHM	Agilent 19597	single color	GSE44840
phenanthrene_Low_Liver_72hr_GSM1092332_251959710431_22_X.txt	FHM	Agilent 19597	single color	GSE44840
phenanthrene_Low_Liver_72hr_GSM1092334_251959710432_11_X.txt	FHM	Agilent 19597	single color	GSE44840
phenanthrene_Low_Liver_72hr_GSM1092337_251959710432_14_X.txt	FHM	Agilent 19597	single color	GSE44840
phenanthrene_Low_Liver_72hr_GSM1092339_251959710432_22_X.txt	FHM	Agilent 19597	single color	GSE44840
phenanthrene_Low_Liver_72hr_GSM1092340_251959710432_23_X.txt	FHM	Agilent 19597	single color	GSE44840
Effluent_Control_liver_4d_GSM1193772_251959710348_13_Y.txt	FHM	Agilent 19597	single color	GSE49098
Effluent_Control_liver_4d_GSM1193773_251959710346_21_Y.txt	FHM	Agilent 19597	single color	GSE49098
Effluent_Control_liver_4d_GSM1193774_251959710345_11_Y.txt	FHM	Agilent 19597	single color	GSE49098
Effluent_Control_liver_4d_GSM1193775_251959710342_12_Y.txt	FHM	Agilent 19597	single color	GSE49098
Effluent_Control_liver_4d_GSM1193776_251959710342_12_Y.txt	FHM	Agilent 19597	single color	GSE49098
Effluent_Control_liver_4d_GSM1193777_251959710344_12_Y.txt	FHM	Agilent 19597	single color	GSE49098
Effluent_Control_liver_4d_GSM1193778_251959710343_14_Y.txt	FHM	Agilent 19597	single color	GSE49098
ElyDS_999_liver_4d_GSM1193765_251959710347_11_Y.txt	FHM	Agilent 19597	single color	GSE49098
ElyDS_999_liver_4d_GSM1193766_251959710344_23_Y.txt	FHM	Agilent 19597	single color	GSE49098
ElyDS_999_liver_4d_GSM1193767_251959710343_11_Y.txt	FHM	Agilent 19597	single color	GSE49098
ElyDS_999_liver_4d_GSM1193768_251959710342_23_Y.txt	FHM	Agilent 19597	single color	GSE49098
ElyDS_999_liver_4d_GSM1193769_251959710348_23_Y.txt	FHM	Agilent 19597	single color	GSE49098
ElyDS_999_liver_4d_GSM1193770_251959710340_23_Y.txt	FHM	Agilent 19597	single color	GSE49098
ElyDS_999_liver_4d_GSM1193771_251959710341_11_Y.txt	FHM	Agilent 19597	single color	GSE49098
ElyEFF_999_liver_4d_GSM1193760_251959710344_14_Y.txt	FHM	Agilent 19597	single color	GSE49098
ElyEFF_999_liver_4d_GSM1193761_251959710341_14_Y.txt	FHM	Agilent 19597	single color	GSE49098
ElyEFF_999_liver_4d_GSM1193762_251959710348_21_Y.txt	FHM	Agilent 19597	single color	GSE49098
ElyEFF_999_liver_4d_GSM1193763_251959710345_23_Y.txt	FHM	Agilent 19597	single color	GSE49098
ElyEFF_999_liver_4d_GSM1193764_251959710347_14_Y.txt	FHM	Agilent 19597	single color	GSE49098
ElyUS_999_liver_4d_GSM1193754_251959710348_12_Y.txt	FHM	Agilent 19597	single color	GSE49098
ElyUS_999_liver_4d_GSM1193755_251959710342_14_Y.txt	FHM	Agilent 19597	single color	GSE49098
ElyUS_999_liver_4d_GSM1193756_251959710340_12_Y.txt	FHM	Agilent 19597	single color	GSE49098
ElyUS_999_liver_4d_GSM1193757_251959710347_13_Y.txt	FHM	Agilent 19597	single color	GSE49098
ElyUS_999_liver_4d_GSM1193758_251959710346_22_Y.txt	FHM	Agilent 19597	single color	GSE49098
ElyUS_999_liver_4d_GSM1193759_251959710345_13_Y.txt	FHM	Agilent 19597	single color	GSE49098
HutchinsonDS_999_liver_4d_GSM1193729_251959710346_11_Y.txt	FHM	Agilent 19597	single color	GSE49098
HutchinsonDS_999_liver_4d_GSM1193730_251959710345_14_Y.txt	FHM	Agilent 19597	single color	GSE49098
HutchinsonDS_999_liver_4d_GSM1193731_251959710344_21_Y.txt	FHM	Agilent 19597	single color	GSE49098
HutchinsonDS_999_liver_4d_GSM1193732_251959710347_12_Y.txt	FHM	Agilent 19597	single color	GSE49098
HutchinsonDS_999_liver_4d_GSM1193733_251959710341_21_Y.txt	FHM	Agilent 19597	single color	GSE49098
HutchinsonDS_999_liver_4d_GSM1193734_251959710342_13_Y.txt	FHM	Agilent 19597	single color	GSE49098
HutchinsonDS_999_liver_4d_GSM1193735_251959710341_13_Y.txt	FHM	Agilent 19597	single color	GSE49098
HutchinsonEFF_999_liver_4d_GSM1193723_251959710348_24_Y.txt	FHM	Agilent 19597	single color	GSE49098
HutchinsonEFF_999_liver_4d_GSM1193724_251959710346_23_Y.txt	FHM	Agilent 19597	single color	GSE49098
HutchinsonEFF_999_liver_4d_GSM1193725_251959710345_21_Y.txt	FHM	Agilent 19597	single color	GSE49098
HutchinsonEFF_999_liver_4d_GSM1193726_251959710343_12_Y.txt	FHM	Agilent 19597	single color	GSE49098
HutchinsonEFF_999_liver_4d_GSM1193727_251959710340_13_Y.txt	FHM	Agilent 19597	single color	GSE49098
HutchinsonEFF_999_liver_4d_GSM1193728_251959710344_24_Y.txt	FHM	Agilent 19597	single color	GSE49098
HutchinsonUS_999_liver_4d_GSM1193717_251959710348_22_Y.txt	FHM	Agilent 19597	single color	GSE49098
HutchinsonUS_999_liver_4d_GSM1193718_251959710347_23_Y.txt	FHM	Agilent 19597	single color	GSE49098
HutchinsonUS_999_liver_4d_GSM1193719_251959710345_12_Y.txt	FHM	Agilent 19597	single color	GSE49098
HutchinsonUS_999_liver_4d_GSM1193720_251959710344_13_Y.txt	FHM	Agilent 19597	single color	GSE49098
HutchinsonUS_999_liver_4d_GSM1193721_251959710341_22_Y.txt	FHM	Agilent 19597	single color	GSE49098
HutchinsonUS_999_liver_4d_GSM1193722_251959710340_21_Y.txt	FHM	Agilent 19597	single color	GSE49098
RochesterDS_999_liver_4d_GSM1193748_251959710342_24_Y.txt	FHM	Agilent 19597	single color	GSE49098
RochesterDS_999_liver_4d_GSM1193749_251959710343_13_Y.txt	FHM	Agilent 19597	single color	GSE49098
RochesterDS_999_liver_4d_GSM1193750_251959710345_24_Y.txt	FHM	Agilent 19597	single color	GSE49098
RochesterDS_999_liver_4d_GSM1193751_251959710346_13_Y.txt	FHM	Agilent 19597	single color	GSE49098
RochesterDS_999_liver_4d_GSM1193752_251959710344_11_Y.txt	FHM	Agilent 19597	single color	GSE49098
RochesterDS_999_liver_4d_GSM1193753_251959710347_21_Y.txt	FHM	Agilent 19597	single color	GSE49098
RochesterEFF_999_liver_4d_GSM1193743_251959710343_23_Y.txt	FHM	Agilent 19597	single color	GSE49098
RochesterEFF_999_liver_4d_GSM1193744_251959710346_12_Y.txt	FHM	Agilent 19597	single color	GSE49098
RochesterEFF_999_liver_4d_GSM1193745_251959710341_24_Y.txt	FHM	Agilent 19597	single color	GSE49098
RochesterEFF_999_liver_4d_GSM1193746_251959710340_14_Y.txt	FHM	Agilent 19597	single color	GSE49098
RochesterEFF_999_liver_4d_GSM1193747_251959710344_22_Y.txt	FHM	Agilent 19597	single color	GSE49098
RochesterUS_999_liver_4d_GSM1193736_251959710348_11_Y.txt	FHM	Agilent 19597	single color	GSE49098
RochesterUS_999_liver_4d_GSM1193737_251959710340_22_Y.txt	FHM	Agilent 19597	single color	GSE49098
RochesterUS_999_liver_4d_GSM1193738_251959710346_14_Y.txt	FHM	Agilent 19597	single color	GSE49098
RochesterUS_999_liver_4d_GSM1193739_251959710341_12_Y.txt	FHM	Agilent 19597	single color	GSE49098
RochesterUS_999_liver_4d_GSM1193740_251959710343_22_Y.txt	FHM	Agilent 19597	single color	GSE49098
RochesterUS_999_liver_4d_GSM1193741_251959710345_22_Y.txt	FHM	Agilent 19597	single color	GSE49098
RochesterUS_999_liver_4d_GSM1193742_251959710347_22_Y.txt	FHM	Agilent 19597	single color	GSE49098
ELYdownstream_999_Ovary_24h_GSM1287645_MNut_1_X.txt	FHM	Agilent 19597	single color	GSE53204
ELYdownstream_999_Ovary_24h_GSM1287646_MNut_2_X.txt	FHM	Agilent 19597	single color	GSE53204
ELYdownstream_999_Ovary_24h_GSM1287647_MNut_3_X.txt	FHM	Agilent 19597	single color	GSE53204
ELYdownstream_999_Ovary_24h_GSM1287648_MNut_4_X.txt	FHM	Agilent 19597	single color	GSE53204
ELYdownstream_999_Ovary_24h_GSM1287649_MNut_5_X.txt	FHM	Agilent 19597	single color	GSE53204
ELYeffulent_999_Ovary_24h_GSM1287650_MNut_1_X.txt	FHM	Agilent 19597	single color	GSE53204
ELYeffulent_999_Ovary_24h_GSM1287651_MNut_2_X.txt	FHM	Agilent 19597	single color	GSE53204
ELYeffulent_999_Ovary_24h_GSM1287652_MNut_3_X.txt	FHM	Agilent 19597	single color	GSE53204
ELYeffulent_999_Ovary_24h_GSM1287653_MNut_4_X.txt	FHM	Agilent 19597	single color	GSE53204
ELYeffulent_999_Ovary_24h_GSM1287654_MNut_5_X.txt	FHM	Agilent 19597	single color	GSE53204
ELYeffulent_999_Ovary_24h_GSM1287655_MNut_6_X.txt	FHM	Agilent 19597	single color	GSE53204
ELYupstream_Control_Ovary_24h_GSM1287656_MNut_1_X.txt	FHM	Agilent 19597	single color	GSE53204
ELYupstream_Control_Ovary_24h_GSM1287657_MNut_2_X.txt	FHM	Agilent 19597	single color	GSE53204
ELYupstream_Control_Ovary_24h_GSM1287658_MNut_3_X.txt	FHM	Agilent 19597	single color	GSE53204
ELYupstream_Control_Ovary_24h_GSM1287659_MNut_4_X.txt	FHM	Agilent 19597	single color	GSE53204
ELYupstream_Control_Ovary_24h_GSM1287660_MNut_5_X.txt	FHM	Agilent 19597	single color	GSE53204
ELYupstream_Control_Ovary_24h_GSM1287661_MNut_6_X.txt	FHM	Agilent 19597	single color	GSE53204
HUTdownstream_999_Ovary_96h_GSM1287662_MNut_1_X.txt	FHM	Agilent 19597	single color	GSE53204
HUTdownstream_999_Ovary_96h_GSM1287663_MNut_2_X.txt	FHM	Agilent 19597	single color	GSE53204
HUTdownstream_999_Ovary_96h_GSM1287664_MNut_3_X.txt	FHM	Agilent 19597	single color	GSE53204
HUTdownstream_999_Ovary_96h_GSM1287665_MNut_4_X.txt	FHM	Agilent 19597	single color	GSE53204
HUTdownstream_999_Ovary_96h_GSM1287666_MNut_5_X.txt	FHM	Agilent 19597	single color	GSE53204
HUTdownstream_999_Ovary_96h_GSM1287667_MNut_6_X.txt	FHM	Agilent 19597	single color	GSE53204
HUTeffulent_999_Ovary_96h_GSM1287668_MNut_1_X.txt	FHM	Agilent 19597	single color	GSE53204
HUTeffulent_999_Ovary_96h_GSM1287669_MNut_2_X.txt	FHM	Agilent 19597	single color	GSE53204
HUTeffulent_999_Ovary_96h_GSM1287670_MNut_3_X.txt	FHM	Agilent 19597	single color	GSE53204
HUTeffulent_999_Ovary_96h_GSM1287671_MNut_4_X.txt	FHM	Agilent 19597	single color	GSE53204
HUTeffulent_999_Ovary_96h_GSM1287672_MNut_5_X.txt	FHM	Agilent 19597	single color	GSE53204
HUTeffulent_999_Ovary_96h_GSM1287673_MNut_6_X.txt	FHM	Agilent 19597	single color	GSE53204
HUTupstream_Control_Ovary_96h_GSM1287674_MNut_1_X.txt	FHM	Agilent 19597	single color	GSE53204
HUTupstream_Control_Ovary_96h_GSM1287675_MNut_2_X.txt	FHM	Agilent 19597	single color	GSE53204
HUTupstream_Control_Ovary_96h_GSM1287676_MNut_3_X.txt	FHM	Agilent 19597	single color	GSE53204
HUTupstream_Control_Ovary_96h_GSM1287677_MNut_4_X.txt	FHM	Agilent 19597	single color	GSE53204
HUTupstream_Control_Ovary_96h_GSM1287678_MNut_5_X.txt	FHM	Agilent 19597	single color	GSE53204
HUTupstream_Control_Ovary_96h_GSM1287679_MNut_6_X.txt	FHM	Agilent 19597	single color	GSE53204
ROCHdownstream_999_Ovary_96h_GSM1287680_MNut_1_X.txt	FHM	Agilent 19597	single color	GSE53204
ROCHdownstream_999_Ovary_96h_GSM1287681_MNut_2_X.txt	FHM	Agilent 19597	single color	GSE53204
ROCHdownstream_999_Ovary_96h_GSM1287682_MNut_3_X.txt	FHM	Agilent 19597	single color	GSE53204
ROCHdownstream_999_Ovary_96h_GSM1287683_MNut_4_X.txt	FHM	Agilent 19597	single color	GSE53204
ROCHdownstream_999_Ovary_96h_GSM1287684_MNut_5_X.txt	FHM	Agilent 19597	single color	GSE53204
ROCHdownstream_999_Ovary_96h_GSM1287685_MNut_6_X.txt	FHM	Agilent 19597	single color	GSE53204
ROCHeffulent_999_Ovary_96h_GSM1287686_MNut_1_X.txt	FHM	Agilent 19597	single color	GSE53204
ROCHeffulent_999_Ovary_96h_GSM1287687_MNut_2_X.txt	FHM	Agilent 19597	single color	GSE53204
ROCHeffulent_999_Ovary_96h_GSM1287688_MNut_3_X.txt	FHM	Agilent 19597	single color	GSE53204
ROCHeffulent_999_Ovary_96h_GSM1287689_MNut_4_X.txt	FHM	Agilent 19597	single color	GSE53204
ROCHeffulent_999_Ovary_96h_GSM1287690_MNut_5_X.txt	FHM	Agilent 19597	single color	GSE53204
ROCHeffulent_999_Ovary_96h_GSM1287691_MNut_6_X.txt	FHM	Agilent 19597	single color	GSE53204
ROCHupstream_Control_Ovary_96h_GSM1287692_MNut_1_X.txt	FHM	Agilent 19597	single color	GSE53204
ROCHupstream_Control_Ovary_96h_GSM1287693_MNut_2_X.txt	FHM	Agilent 19597	single color	GSE53204
ROCHupstream_Control_Ovary_96h_GSM1287694_MNut_3_X.txt	FHM	Agilent 19597	single color	GSE53204
ROCHupstream_Control_Ovary_96h_GSM1287695_MNut_4_X.txt	FHM	Agilent 19597	single color	GSE53204
ROCHupstream_Control_Ovary_96h_GSM1287696_MNut_5_X.txt	FHM	Agilent 19597	single color	GSE53204
ROCHupstream_Control_Ovary_96h_GSM1287697_MNut_6_X.txt	FHM	Agilent 19597	single color	GSE53204
PFCs_Control_Blood_48h_GSM1317662_251959710445_23_X.txt	FHM	Agilent 19597	single color	GSE54506
PFCs_Control_Blood_48h_GSM1317667_251959710446_24_X.txt	FHM	Agilent 19597	single color	GSE54506
PFCs_Control_Blood_48h_GSM1317670_251959710447_23_X.txt	FHM	Agilent 19597	single color	GSE54506
PFCs_Control_Blood_48h_GSM1317671_251959710447_24_X.txt	FHM	Agilent 19597	single color	GSE54506
PFCs_Control_Liver_48h_GSM1317644_251959710444_22_X.txt	FHM	Agilent 19597	single color	GSE54506
PFCs_Control_Liver_48h_GSM1317650_251959710446_11_X.txt	FHM	Agilent 19597	single color	GSE54506
PFCs_Control_Liver_48h_GSM1317655_251959710447_13_X.txt	FHM	Agilent 19597	single color	GSE54506
PFCs_High_Blood_48h_GSM1317659_251959710444_14_X.txt	FHM	Agilent 19597	single color	GSE54506
PFCs_High_Blood_48h_GSM1317665_251959710446_14_X.txt	FHM	Agilent 19597	single color	GSE54506
PFCs_High_Blood_48h_GSM1317669_251959710447_21_X.txt	FHM	Agilent 19597	single color	GSE54506
PFCs_High_Liver_48h_GSM1317642_251959710444_12_X.txt	FHM	Agilent 19597	single color	GSE54506
PFCs_High_Liver_48h_GSM1317643_251959710444_21_X.txt	FHM	Agilent 19597	single color	GSE54506
PFCs_High_Liver_48h_GSM1317647_251959710445_11_X.txt	FHM	Agilent 19597	single color	GSE54506
PFCs_High_Liver_48h_GSM1317649_251959710445_22_X.txt	FHM	Agilent 19597	single color	GSE54506
PFCs_Low_Blood_48h_GSM1317658_251959710444_13_X.txt	FHM	Agilent 19597	single color	GSE54506
PFCs_Low_Blood_48h_GSM1317661_251959710445_13_X.txt	FHM	Agilent 19597	single color	GSE54506
PFCs_Low_Blood_48h_GSM1317664_251959710446_13_X.txt	FHM	Agilent 19597	single color	GSE54506
PFCs_Low_Blood_48h_GSM1317668_251959710447_14_X.txt	FHM	Agilent 19597	single color	GSE54506
PFCs_Low_Liver_48h_GSM1317645_251959710444_23_X.txt	FHM	Agilent 19597	single color	GSE54506
PFCs_Low_Liver_48h_GSM1317651_251959710446_12_X.txt	FHM	Agilent 19597	single color	GSE54506
PFCs_Low_Liver_48h_GSM1317654_251959710447_12_X.txt	FHM	Agilent 19597	single color	GSE54506
PFCs_Low_Liver_48h_GSM1317656_251959710447_22_X.txt	FHM	Agilent 19597	single color	GSE54506
PFCs_Mix_Blood_48h_GSM1317657_251959710444_11_X.txt	FHM	Agilent 19597	single color	GSE54506
PFCs_Mix_Blood_48h_GSM1317660_251959710445_12_X.txt	FHM	Agilent 19597	single color	GSE54506
PFCs_Mix_Blood_48h_GSM1317663_251959710445_24_X.txt	FHM	Agilent 19597	single color	GSE54506
PFCs_Mix_Blood_48h_GSM1317666_251959710446_22_X.txt	FHM	Agilent 19597	single color	GSE54506
PFCs_Mix_Liver_48h_GSM1317646_251959710444_24_X.txt	FHM	Agilent 19597	single color	GSE54506
PFCs_Mix_Liver_48h_GSM1317648_251959710445_21_X.txt	FHM	Agilent 19597	single color	GSE54506
PFCs_Mix_Liver_48h_GSM1317652_251959710446_21_X.txt	FHM	Agilent 19597	single color	GSE54506
PFCs_Mix_Liver_48h_GSM1317653_251959710446_23_X.txt	FHM	Agilent 19597	single color	GSE54506
BPA_0.01_Ovary_96h_A_X_Y_Z.txt	FHM	Agilent 19597	single color	USACE
BPA_0.01_Ovary_96h_B_X_Y_Z.txt	FHM	Agilent 19597	single color	USACE
BPA_0.01_Ovary_96h_C_X_Y_Z.txt	FHM	Agilent 19597	single color	USACE
BPA_0.01_Ovary_96h_D_X_Y_Z.txt	FHM	Agilent 19597	single color	USACE
BPA_0.01_Ovary_96h_E_X_Y_Z.txt	FHM	Agilent 19597	single color	USACE
BPA_0.1_Ovary_96h_A_X_Y_Z.txt	FHM	Agilent 19597	single color	USACE
BPA_0.1_Ovary_96h_B_X_Y_Z.txt	FHM	Agilent 19597	single color	USACE
BPA_0.1_Ovary_96h_C_X_Y_Z.txt	FHM	Agilent 19597	single color	USACE
BPA_0.1_Ovary_96h_D_X_Y_Z.txt	FHM	Agilent 19597	single color	USACE
BPA_0.1_Ovary_96h_E_X_Y_Z.txt	FHM	Agilent 19597	single color	USACE
BPA_1.0_Ovary_96h_A_X_Y_Z.txt	FHM	Agilent 19597	single color	USACE
BPA_1.0_Ovary_96h_B_X_Y_Z.txt	FHM	Agilent 19597	single color	USACE
BPA_1.0_Ovary_96h_C_X_Y_Z.txt	FHM	Agilent 19597	single color	USACE
BPA_1.0_Ovary_96h_D_X_Y_Z.txt	FHM	Agilent 19597	single color	USACE
BPA_1.0_Ovary_96h_E_X_Y_Z.txt	FHM	Agilent 19597	single color	USACE
BPA_1.0_Ovary_96h_F_X_Y_Z.txt	FHM	Agilent 19597	single color	USACE
BPA_100_Ovary_96h_A_X_Y_Z.txt	FHM	Agilent 19597	single color	USACE
BPA_100_Ovary_96h_B_X_Y_Z.txt	FHM	Agilent 19597	single color	USACE
BPA_100_Ovary_96h_C_X_Y_Z.txt	FHM	Agilent 19597	single color	USACE
BPA_100_Ovary_96h_D_X_Y_Z.txt	FHM	Agilent 19597	single color	USACE
BPA_100_Ovary_96h_E_X_Y_Z.txt	FHM	Agilent 19597	single color	USACE
BPA_10_Ovary_96h_A_X_Y_Z.txt	FHM	Agilent 19597	single color	USACE
BPA_10_Ovary_96h_B_X_Y_Z.txt	FHM	Agilent 19597	single color	USACE
BPA_10_Ovary_96h_C_X_Y_Z.txt	FHM	Agilent 19597	single color	USACE
BPA_10_Ovary_96h_D_X_Y_Z.txt	FHM	Agilent 19597	single color	USACE
BPA_10_Ovary_96h_E_X_Y_Z.txt	FHM	Agilent 19597	single color	USACE
BPA_Control_Ovary_96h_A_X_Y_Z.txt	FHM	Agilent 19597	single color	USACE
BPA_Control_Ovary_96h_B_X_Y_Z.txt	FHM	Agilent 19597	single color	USACE
BPA_Control_Ovary_96h_C_X_Y_Z.txt	FHM	Agilent 19597	single color	USACE
BPA_Control_Ovary_96h_D_X_Y_Z.txt	FHM	Agilent 19597	single color	USACE
BPA_Control_Ovary_96h_E_X_Y_Z.txt	FHM	Agilent 19597	single color	USACE
BPA_Control_Ovary_96h_F_X_Y_Z.txt	FHM	Agilent 19597	single color	USACE
FAD_30_Ovary_192h_1_Phase3_Y_Z.txt	FHM	Agilent 19597	single color	USACE
FAD_30_Ovary_192h_2_Phase3_Y_Z.txt	FHM	Agilent 19597	single color	USACE
FAD_30_Ovary_192h_3_Phase3_Y_Z.txt	FHM	Agilent 19597	single color	USACE
FAD_30_Ovary_192h_4_Phase3_Y_Z.txt	FHM	Agilent 19597	single color	USACE
FAD_30_Ovary_192h_5_Phase3_Y_Z.txt	FHM	Agilent 19597	single color	USACE
FAD_30_Ovary_192h_6_Phase3_Y_Z.txt	FHM	Agilent 19597	single color	USACE
FAD_30_Ovary_192h_7_Phase3_Y_Z.txt	FHM	Agilent 19597	single color	USACE
FAD_30_Ovary_192hp_1_Phase3_Y_Z.txt	FHM	Agilent 19597	single color	USACE
FAD_30_Ovary_192hp_2_Phase3_Y_Z.txt	FHM	Agilent 19597	single color	USACE
FAD_30_Ovary_192hp_3_Phase3_Y_Z.txt	FHM	Agilent 19597	single color	USACE
FAD_30_Ovary_192hp_4_Phase3_Y_Z.txt	FHM	Agilent 19597	single color	USACE
FAD_30_Ovary_192hp_5_Phase3_Y_Z.txt	FHM	Agilent 19597	single color	USACE
FAD_30_Ovary_192hp_6_Phase3_Y_Z.txt	FHM	Agilent 19597	single color	USACE
FAD_30_Ovary_192hp_7_Phase3_Y_Z.txt	FHM	Agilent 19597	single color	USACE
FAD_30_Ovary_24h_1_Phase3_Y_Z.txt	FHM	Agilent 19597	single color	USACE
FAD_30_Ovary_24h_2_Phase3_Y_Z.txt	FHM	Agilent 19597	single color	USACE
FAD_30_Ovary_24h_3_Phase3_Y_Z.txt	FHM	Agilent 19597	single color	USACE
FAD_30_Ovary_24h_4_Phase3_Y_Z.txt	FHM	Agilent 19597	single color	USACE
FAD_30_Ovary_24h_5_Phase3_Y_Z.txt	FHM	Agilent 19597	single color	USACE
FAD_30_Ovary_24h_6_Phase3_Y_Z.txt	FHM	Agilent 19597	single color	USACE
FAD_30_Ovary_24h_7_Phase3_Y_Z.txt	FHM	Agilent 19597	single color	USACE
FAD_30_Ovary_24hp_1_Phase3_Y_Z.txt	FHM	Agilent 19597	single color	USACE
FAD_30_Ovary_24hp_2_Phase3_Y_Z.txt	FHM	Agilent 19597	single color	USACE
FAD_30_Ovary_24hp_3_Phase3_Y_Z.txt	FHM	Agilent 19597	single color	USACE
FAD_30_Ovary_24hp_4_Phase3_Y_Z.txt	FHM	Agilent 19597	single color	USACE
FAD_30_Ovary_24hp_5_Phase3_Y_Z.txt	FHM	Agilent 19597	single color	USACE
FAD_30_Ovary_24hp_6_Phase3_Y_Z.txt	FHM	Agilent 19597	single color	USACE
FAD_30_Ovary_24hp_7_Phase3_Y_Z.txt	FHM	Agilent 19597	single color	USACE
FAD_30_Ovary_24hp_8_Phase3_Y_Z.txt	FHM	Agilent 19597	single color	USACE
FAD_30_Ovary_48h_1_Phase3_Y_Z.txt	FHM	Agilent 19597	single color	USACE
FAD_30_Ovary_48h_2_Phase3_Y_Z.txt	FHM	Agilent 19597	single color	USACE
FAD_30_Ovary_48h_3_Phase3_Y_Z.txt	FHM	Agilent 19597	single color	USACE
FAD_30_Ovary_48h_4_Phase3_Y_Z.txt	FHM	Agilent 19597	single color	USACE
FAD_30_Ovary_48h_5_Phase3_Y_Z.txt	FHM	Agilent 19597	single color	USACE
FAD_30_Ovary_48h_6_Phase3_Y_Z.txt	FHM	Agilent 19597	single color	USACE
FAD_30_Ovary_48h_7_Phase3_Y_Z.txt	FHM	Agilent 19597	single color	USACE
FAD_30_Ovary_48h_8_Phase3_Y_Z.txt	FHM	Agilent 19597	single color	USACE
FAD_30_Ovary_48hp_1_Phase3_Y_Z.txt	FHM	Agilent 19597	single color	USACE
FAD_30_Ovary_48hp_2_Phase3_Y_Z.txt	FHM	Agilent 19597	single color	USACE
FAD_30_Ovary_48hp_3_Phase3_Y_Z.txt	FHM	Agilent 19597	single color	USACE
FAD_30_Ovary_48hp_4_Phase3_Y_Z.txt	FHM	Agilent 19597	single color	USACE
FAD_30_Ovary_48hp_5_Phase3_Y_Z.txt	FHM	Agilent 19597	single color	USACE
FAD_30_Ovary_48hp_6_Phase3_Y_Z.txt	FHM	Agilent 19597	single color	USACE
FAD_30_Ovary_48hp_7_Phase3_Y_Z.txt	FHM	Agilent 19597	single color	USACE
FAD_30_Ovary_96h_1_Phase3_Y_Z.txt	FHM	Agilent 19597	single color	USACE
FAD_30_Ovary_96h_2_Phase3_Y_Z.txt	FHM	Agilent 19597	single color	USACE
FAD_30_Ovary_96h_3_Phase3_Y_Z.txt	FHM	Agilent 19597	single color	USACE
FAD_30_Ovary_96h_4_Phase3_Y_Z.txt	FHM	Agilent 19597	single color	USACE
FAD_30_Ovary_96h_5_Phase3_Y_Z.txt	FHM	Agilent 19597	single color	USACE
FAD_30_Ovary_96h_6_Phase3_Y_Z.txt	FHM	Agilent 19597	single color	USACE
FAD_30_Ovary_96h_7_Phase3_Y_Z.txt	FHM	Agilent 19597	single color	USACE
FAD_30_Ovary_96hp_1_Phase3_Y_Z.txt	FHM	Agilent 19597	single color	USACE
FAD_30_Ovary_96hp_2_Phase3_Y_Z.txt	FHM	Agilent 19597	single color	USACE
FAD_30_Ovary_96hp_3_Phase3_Y_Z.txt	FHM	Agilent 19597	single color	USACE
FAD_30_Ovary_96hp_4_Phase3_Y_Z.txt	FHM	Agilent 19597	single color	USACE
FAD_30_Ovary_96hp_5_Phase3_Y_Z.txt	FHM	Agilent 19597	single color	USACE
FAD_30_Ovary_96hp_6_Phase3_Y_Z.txt	FHM	Agilent 19597	single color	USACE
FAD_30_Ovary_96hp_7_Phase3_Y_Z.txt	FHM	Agilent 19597	single color	USACE
FAD_30_Ovary_96hp_8_Phase3_Y_Z.txt	FHM	Agilent 19597	single color	USACE
FAD_3_Ovary_192h_1_Phase3_Y_Z.txt	FHM	Agilent 19597	single color	USACE
FAD_3_Ovary_192h_2_Phase3_Y_Z.txt	FHM	Agilent 19597	single color	USACE
FAD_3_Ovary_192h_3_Phase3_Y_Z.txt	FHM	Agilent 19597	single color	USACE
FAD_3_Ovary_192h_4_Phase3_Y_Z.txt	FHM	Agilent 19597	single color	USACE
FAD_3_Ovary_192h_5_Phase3_Y_Z.txt	FHM	Agilent 19597	single color	USACE
FAD_3_Ovary_192h_6_Phase3_Y_Z.txt	FHM	Agilent 19597	single color	USACE
FAD_3_Ovary_192h_7_Phase3_Y_Z.txt	FHM	Agilent 19597	single color	USACE
FAD_3_Ovary_192h_8_Phase3_Y_Z.txt	FHM	Agilent 19597	single color	USACE
FAD_3_Ovary_192hp_1_Phase3_Y_Z.txt	FHM	Agilent 19597	single color	USACE
FAD_3_Ovary_192hp_2_Phase3_Y_Z.txt	FHM	Agilent 19597	single color	USACE
FAD_3_Ovary_192hp_3_Phase3_Y_Z.txt	FHM	Agilent 19597	single color	USACE
FAD_3_Ovary_192hp_4_Phase3_Y_Z.txt	FHM	Agilent 19597	single color	USACE
FAD_3_Ovary_192hp_5_Phase3_Y_Z.txt	FHM	Agilent 19597	single color	USACE
FAD_3_Ovary_192hp_6_Phase3_Y_Z.txt	FHM	Agilent 19597	single color	USACE
FAD_3_Ovary_192hp_7_Phase3_Y_Z.txt	FHM	Agilent 19597	single color	USACE
FAD_3_Ovary_192hp_8_Phase3_Y_Z.txt	FHM	Agilent 19597	single color	USACE
FAD_3_Ovary_24h_1_Phase3_Y_Z.txt	FHM	Agilent 19597	single color	USACE
FAD_3_Ovary_24h_2_Phase3_Y_Z.txt	FHM	Agilent 19597	single color	USACE
FAD_3_Ovary_24h_3_Phase3_Y_Z.txt	FHM	Agilent 19597	single color	USACE
FAD_3_Ovary_24h_4_Phase3_Y_Z.txt	FHM	Agilent 19597	single color	USACE
FAD_3_Ovary_24h_5_Phase3_Y_Z.txt	FHM	Agilent 19597	single color	USACE
FAD_3_Ovary_24h_6_Phase3_Y_Z.txt	FHM	Agilent 19597	single color	USACE
FAD_3_Ovary_24h_7_Phase3_Y_Z.txt	FHM	Agilent 19597	single color	USACE
FAD_3_Ovary_24h_8_Phase3_Y_Z.txt	FHM	Agilent 19597	single color	USACE
FAD_3_Ovary_24hp_1_Phase3_Y_Z.txt	FHM	Agilent 19597	single color	USACE
FAD_3_Ovary_24hp_2_Phase3_Y_Z.txt	FHM	Agilent 19597	single color	USACE
FAD_3_Ovary_24hp_3_Phase3_Y_Z.txt	FHM	Agilent 19597	single color	USACE
FAD_3_Ovary_24hp_4_Phase3_Y_Z.txt	FHM	Agilent 19597	single color	USACE
FAD_3_Ovary_24hp_5_Phase3_Y_Z.txt	FHM	Agilent 19597	single color	USACE
FAD_3_Ovary_24hp_6_Phase3_Y_Z.txt	FHM	Agilent 19597	single color	USACE
FAD_3_Ovary_24hp_7_Phase3_Y_Z.txt	FHM	Agilent 19597	single color	USACE
FAD_3_Ovary_24hp_8_Phase3_Y_Z.txt	FHM	Agilent 19597	single color	USACE
FAD_3_Ovary_48h_1_Phase3_Y_Z.txt	FHM	Agilent 19597	single color	USACE
FAD_3_Ovary_48h_2_Phase3_Y_Z.txt	FHM	Agilent 19597	single color	USACE
FAD_3_Ovary_48h_3_Phase3_Y_Z.txt	FHM	Agilent 19597	single color	USACE
FAD_3_Ovary_48h_4_Phase3_Y_Z.txt	FHM	Agilent 19597	single color	USACE
FAD_3_Ovary_48h_5_Phase3_Y_Z.txt	FHM	Agilent 19597	single color	USACE
FAD_3_Ovary_48h_6_Phase3_Y_Z.txt	FHM	Agilent 19597	single color	USACE
FAD_3_Ovary_48h_7_Phase3_Y_Z.txt	FHM	Agilent 19597	single color	USACE
FAD_3_Ovary_48h_8_Phase3_Y_Z.txt	FHM	Agilent 19597	single color	USACE
FAD_3_Ovary_48hp_1_Phase3_Y_Z.txt	FHM	Agilent 19597	single color	USACE
FAD_3_Ovary_48hp_2_Phase3_Y_Z.txt	FHM	Agilent 19597	single color	USACE
FAD_3_Ovary_48hp_3_Phase3_Y_Z.txt	FHM	Agilent 19597	single color	USACE
FAD_3_Ovary_48hp_4_Phase3_Y_Z.txt	FHM	Agilent 19597	single color	USACE
FAD_3_Ovary_48hp_5_Phase3_Y_Z.txt	FHM	Agilent 19597	single color	USACE
FAD_3_Ovary_48hp_6_Phase3_Y_Z.txt	FHM	Agilent 19597	single color	USACE
FAD_3_Ovary_48hp_7_Phase3_Y_Z.txt	FHM	Agilent 19597	single color	USACE
FAD_3_Ovary_48hp_8_Phase3_Y_Z.txt	FHM	Agilent 19597	single color	USACE
FAD_3_Ovary_96h_1_Phase3_Y_Z.txt	FHM	Agilent 19597	single color	USACE
FAD_3_Ovary_96h_2_Phase3_Y_Z.txt	FHM	Agilent 19597	single color	USACE
FAD_3_Ovary_96h_3_Phase3_Y_Z.txt	FHM	Agilent 19597	single color	USACE
FAD_3_Ovary_96h_4_Phase3_Y_Z.txt	FHM	Agilent 19597	single color	USACE
FAD_3_Ovary_96h_5_Phase3_Y_Z.txt	FHM	Agilent 19597	single color	USACE
FAD_3_Ovary_96h_6_Phase3_Y_Z.txt	FHM	Agilent 19597	single color	USACE
FAD_3_Ovary_96h_7_Phase3_Y_Z.txt	FHM	Agilent 19597	single color	USACE
FAD_3_Ovary_96h_8_Phase3_Y_Z.txt	FHM	Agilent 19597	single color	USACE
FAD_3_Ovary_96hp_1_Phase3_Y_Z.txt	FHM	Agilent 19597	single color	USACE
FAD_3_Ovary_96hp_2_Phase3_Y_Z.txt	FHM	Agilent 19597	single color	USACE
FAD_3_Ovary_96hp_3_Phase3_Y_Z.txt	FHM	Agilent 19597	single color	USACE
FAD_3_Ovary_96hp_4_Phase3_Y_Z.txt	FHM	Agilent 19597	single color	USACE
FAD_3_Ovary_96hp_5_Phase3_Y_Z.txt	FHM	Agilent 19597	single color	USACE
FAD_3_Ovary_96hp_6_Phase3_Y_Z.txt	FHM	Agilent 19597	single color	USACE
FAD_3_Ovary_96hp_7_Phase3_Y_Z.txt	FHM	Agilent 19597	single color	USACE
FAD_50_Ovary_012h10h_1_X_Y_Z.txt	FHM	Agilent 19597	single color	USACE
FAD_50_Ovary_012h10h_2_X_Y_Z.txt	FHM	Agilent 19597	single color	USACE
FAD_50_Ovary_012h10h_3_X_Y_Z.txt	FHM	Agilent 19597	single color	USACE
FAD_50_Ovary_012h10h_4_X_Y_Z.txt	FHM	Agilent 19597	single color	USACE
FAD_50_Ovary_012h12h_1_X_Y_Z.txt	FHM	Agilent 19597	single color	USACE
FAD_50_Ovary_012h12h_2_X_Y_Z.txt	FHM	Agilent 19597	single color	USACE
FAD_50_Ovary_012h12h_3_X_Y_Z.txt	FHM	Agilent 19597	single color	USACE
FAD_50_Ovary_012h12h_4_X_Y_Z.txt	FHM	Agilent 19597	single color	USACE
FAD_50_Ovary_012h1h_1_X_Y_Z.txt	FHM	Agilent 19597	single color	USACE
FAD_50_Ovary_012h1h_2_X_Y_Z.txt	FHM	Agilent 19597	single color	USACE
FAD_50_Ovary_012h1h_3_X_Y_Z.txt	FHM	Agilent 19597	single color	USACE
FAD_50_Ovary_012h1h_4_X_Y_Z.txt	FHM	Agilent 19597	single color	USACE
FAD_50_Ovary_012h2h_1_X_Y_Z.txt	FHM	Agilent 19597	single color	USACE
FAD_50_Ovary_012h2h_2_X_Y_Z.txt	FHM	Agilent 19597	single color	USACE
FAD_50_Ovary_012h2h_3_X_Y_Z.txt	FHM	Agilent 19597	single color	USACE
FAD_50_Ovary_012h2h_4_X_Y_Z.txt	FHM	Agilent 19597	single color	USACE
FAD_50_Ovary_012h3h_1_X_Y_Z.txt	FHM	Agilent 19597	single color	USACE
FAD_50_Ovary_012h3h_2_X_Y_Z.txt	FHM	Agilent 19597	single color	USACE
FAD_50_Ovary_012h3h_3_X_Y_Z.txt	FHM	Agilent 19597	single color	USACE
FAD_50_Ovary_012h3h_4_X_Y_Z.txt	FHM	Agilent 19597	single color	USACE
FAD_50_Ovary_012h4h_1_X_Y_Z.txt	FHM	Agilent 19597	single color	USACE
FAD_50_Ovary_012h4h_2_X_Y_Z.txt	FHM	Agilent 19597	single color	USACE
FAD_50_Ovary_012h4h_3_X_Y_Z.txt	FHM	Agilent 19597	single color	USACE
FAD_50_Ovary_012h4h_4_X_Y_Z.txt	FHM	Agilent 19597	single color	USACE
FAD_50_Ovary_012h6h_1_X_Y_Z.txt	FHM	Agilent 19597	single color	USACE
FAD_50_Ovary_012h6h_2_X_Y_Z.txt	FHM	Agilent 19597	single color	USACE
FAD_50_Ovary_012h6h_3_X_Y_Z.txt	FHM	Agilent 19597	single color	USACE
FAD_50_Ovary_012h6h_4_X_Y_Z.txt	FHM	Agilent 19597	single color	USACE
FAD_50_Ovary_012h8h_1_X_Y_Z.txt	FHM	Agilent 19597	single color	USACE
FAD_50_Ovary_012h8h_2_X_Y_Z.txt	FHM	Agilent 19597	single color	USACE
FAD_50_Ovary_012h8h_3_X_Y_Z.txt	FHM	Agilent 19597	single color	USACE
FAD_50_Ovary_012h8h_4_X_Y_Z.txt	FHM	Agilent 19597	single color	USACE
FAD_50_Ovary_06h1h_1_X_Y_Z.txt	FHM	Agilent 19597	single color	USACE
FAD_50_Ovary_06h1h_2_X_Y_Z.txt	FHM	Agilent 19597	single color	USACE
FAD_50_Ovary_06h1h_3_X_Y_Z.txt	FHM	Agilent 19597	single color	USACE
FAD_50_Ovary_06h1h_4_X_Y_Z.txt	FHM	Agilent 19597	single color	USACE
FAD_50_Ovary_06h2h_1_X_Y_Z.txt	FHM	Agilent 19597	single color	USACE
FAD_50_Ovary_06h2h_2_X_Y_Z.txt	FHM	Agilent 19597	single color	USACE
FAD_50_Ovary_06h2h_3_X_Y_Z.txt	FHM	Agilent 19597	single color	USACE
FAD_50_Ovary_06h2h_4_X_Y_Z.txt	FHM	Agilent 19597	single color	USACE
FAD_50_Ovary_06h30m_1_X_Y_Z.txt	FHM	Agilent 19597	single color	USACE
FAD_50_Ovary_06h30m_2_X_Y_Z.txt	FHM	Agilent 19597	single color	USACE
FAD_50_Ovary_06h30m_3_X_Y_Z.txt	FHM	Agilent 19597	single color	USACE
FAD_50_Ovary_06h30m_4_X_Y_Z.txt	FHM	Agilent 19597	single color	USACE
FAD_50_Ovary_06h4h_1_X_Y_Z.txt	FHM	Agilent 19597	single color	USACE
FAD_50_Ovary_06h4h_2_X_Y_Z.txt	FHM	Agilent 19597	single color	USACE
FAD_50_Ovary_06h4h_3_X_Y_Z.txt	FHM	Agilent 19597	single color	USACE
FAD_50_Ovary_06h4h_4_X_Y_Z.txt	FHM	Agilent 19597	single color	USACE
FAD_50_Ovary_06h6h_1_X_Y_Z.txt	FHM	Agilent 19597	single color	USACE
FAD_50_Ovary_06h6h_2_X_Y_Z.txt	FHM	Agilent 19597	single color	USACE
FAD_50_Ovary_06h6h_3_X_Y_Z.txt	FHM	Agilent 19597	single color	USACE
FAD_50_Ovary_06h6h_4_X_Y_Z.txt	FHM	Agilent 19597	single color	USACE
FAD_50_Ovary_24h12h_1_X_Y_Z.txt	FHM	Agilent 19597	single color	USACE
FAD_50_Ovary_24h12h_2_X_Y_Z.txt	FHM	Agilent 19597	single color	USACE
FAD_50_Ovary_24h12h_3_X_Y_Z.txt	FHM	Agilent 19597	single color	USACE
FAD_50_Ovary_24h12h_4_X_Y_Z.txt	FHM	Agilent 19597	single color	USACE
FAD_50_Ovary_24h24h_1_X_Y_Z.txt	FHM	Agilent 19597	single color	USACE
FAD_50_Ovary_24h24h_2_X_Y_Z.txt	FHM	Agilent 19597	single color	USACE
FAD_50_Ovary_24h24h_3_X_Y_Z.txt	FHM	Agilent 19597	single color	USACE
FAD_50_Ovary_24h24h_4_X_Y_Z.txt	FHM	Agilent 19597	single color	USACE
FAD_50_Ovary_24h6h_1_X_Y_Z.txt	FHM	Agilent 19597	single color	USACE
FAD_50_Ovary_24h6h_2_X_Y_Z.txt	FHM	Agilent 19597	single color	USACE
FAD_50_Ovary_24h6h_3_X_Y_Z.txt	FHM	Agilent 19597	single color	USACE
FAD_50_Ovary_24h6h_4_X_Y_Z.txt	FHM	Agilent 19597	single color	USACE
FAD_5_Ovary_06h1h_1_X_Y_Z.txt	FHM	Agilent 19597	single color	USACE
FAD_5_Ovary_06h1h_2_X_Y_Z.txt	FHM	Agilent 19597	single color	USACE
FAD_5_Ovary_06h1h_3_X_Y_Z.txt	FHM	Agilent 19597	single color	USACE
FAD_5_Ovary_06h1h_4_X_Y_Z.txt	FHM	Agilent 19597	single color	USACE
FAD_5_Ovary_06h2h_1_X_Y_Z.txt	FHM	Agilent 19597	single color	USACE
FAD_5_Ovary_06h2h_2_X_Y_Z.txt	FHM	Agilent 19597	single color	USACE
FAD_5_Ovary_06h2h_3_X_Y_Z.txt	FHM	Agilent 19597	single color	USACE
FAD_5_Ovary_06h2h_4_X_Y_Z.txt	FHM	Agilent 19597	single color	USACE
FAD_5_Ovary_06h30m_1_X_Y_Z.txt	FHM	Agilent 19597	single color	USACE
FAD_5_Ovary_06h30m_2_X_Y_Z.txt	FHM	Agilent 19597	single color	USACE
FAD_5_Ovary_06h30m_3_X_Y_Z.txt	FHM	Agilent 19597	single color	USACE
FAD_5_Ovary_06h30m_4_X_Y_Z.txt	FHM	Agilent 19597	single color	USACE
FAD_5_Ovary_06h4h_1_X_Y_Z.txt	FHM	Agilent 19597	single color	USACE
FAD_5_Ovary_06h4h_2_X_Y_Z.txt	FHM	Agilent 19597	single color	USACE
FAD_5_Ovary_06h4h_3_X_Y_Z.txt	FHM	Agilent 19597	single color	USACE
FAD_5_Ovary_06h4h_4_X_Y_Z.txt	FHM	Agilent 19597	single color	USACE
FAD_5_Ovary_06h6h_1_X_Y_Z.txt	FHM	Agilent 19597	single color	USACE
FAD_5_Ovary_06h6h_2_X_Y_Z.txt	FHM	Agilent 19597	single color	USACE
FAD_5_Ovary_06h6h_3_X_Y_Z.txt	FHM	Agilent 19597	single color	USACE
FAD_5_Ovary_06h6h_4_X_Y_Z.txt	FHM	Agilent 19597	single color	USACE
FAD_Control_Ovary_012h10h_1_X_Y_Z.txt	FHM	Agilent 19597	single color	USACE
FAD_Control_Ovary_012h10h_2_X_Y_Z.txt	FHM	Agilent 19597	single color	USACE
FAD_Control_Ovary_012h10h_3_X_Y_Z.txt	FHM	Agilent 19597	single color	USACE
FAD_Control_Ovary_012h10h_4_X_Y_Z.txt	FHM	Agilent 19597	single color	USACE
FAD_Control_Ovary_012h12h_1_X_Y_Z.txt	FHM	Agilent 19597	single color	USACE
FAD_Control_Ovary_012h12h_2_X_Y_Z.txt	FHM	Agilent 19597	single color	USACE
FAD_Control_Ovary_012h12h_3_X_Y_Z.txt	FHM	Agilent 19597	single color	USACE
FAD_Control_Ovary_012h12h_4_X_Y_Z.txt	FHM	Agilent 19597	single color	USACE
FAD_Control_Ovary_012h1h_1_X_Y_Z.txt	FHM	Agilent 19597	single color	USACE
FAD_Control_Ovary_012h1h_2_X_Y_Z.txt	FHM	Agilent 19597	single color	USACE
FAD_Control_Ovary_012h1h_3_X_Y_Z.txt	FHM	Agilent 19597	single color	USACE
FAD_Control_Ovary_012h1h_4_X_Y_Z.txt	FHM	Agilent 19597	single color	USACE
FAD_Control_Ovary_012h2h_1_X_Y_Z.txt	FHM	Agilent 19597	single color	USACE
FAD_Control_Ovary_012h2h_2_X_Y_Z.txt	FHM	Agilent 19597	single color	USACE
FAD_Control_Ovary_012h2h_3_X_Y_Z.txt	FHM	Agilent 19597	single color	USACE
FAD_Control_Ovary_012h2h_4_X_Y_Z.txt	FHM	Agilent 19597	single color	USACE
FAD_Control_Ovary_012h3h_1_X_Y_Z.txt	FHM	Agilent 19597	single color	USACE
FAD_Control_Ovary_012h3h_2_X_Y_Z.txt	FHM	Agilent 19597	single color	USACE
FAD_Control_Ovary_012h3h_3_X_Y_Z.txt	FHM	Agilent 19597	single color	USACE
FAD_Control_Ovary_012h3h_4_X_Y_Z.txt	FHM	Agilent 19597	single color	USACE
FAD_Control_Ovary_012h4h_1_X_Y_Z.txt	FHM	Agilent 19597	single color	USACE
FAD_Control_Ovary_012h4h_2_X_Y_Z.txt	FHM	Agilent 19597	single color	USACE
FAD_Control_Ovary_012h4h_3_X_Y_Z.txt	FHM	Agilent 19597	single color	USACE
FAD_Control_Ovary_012h4h_4_X_Y_Z.txt	FHM	Agilent 19597	single color	USACE
FAD_Control_Ovary_012h6h_1_X_Y_Z.txt	FHM	Agilent 19597	single color	USACE
FAD_Control_Ovary_012h6h_2_X_Y_Z.txt	FHM	Agilent 19597	single color	USACE
FAD_Control_Ovary_012h6h_3_X_Y_Z.txt	FHM	Agilent 19597	single color	USACE
FAD_Control_Ovary_012h6h_4_X_Y_Z.txt	FHM	Agilent 19597	single color	USACE
FAD_Control_Ovary_012h8h_1_X_Y_Z.txt	FHM	Agilent 19597	single color	USACE
FAD_Control_Ovary_012h8h_2_X_Y_Z.txt	FHM	Agilent 19597	single color	USACE
FAD_Control_Ovary_012h8h_3_X_Y_Z.txt	FHM	Agilent 19597	single color	USACE
FAD_Control_Ovary_012h8h_4_X_Y_Z.txt	FHM	Agilent 19597	single color	USACE
FAD_Control_Ovary_06h1h_1_X_Y_Z.txt	FHM	Agilent 19597	single color	USACE
FAD_Control_Ovary_06h1h_2_X_Y_Z.txt	FHM	Agilent 19597	single color	USACE
FAD_Control_Ovary_06h1h_3_X_Y_Z.txt	FHM	Agilent 19597	single color	USACE
FAD_Control_Ovary_06h1h_4_X_Y_Z.txt	FHM	Agilent 19597	single color	USACE
FAD_Control_Ovary_06h2h_1_X_Y_Z.txt	FHM	Agilent 19597	single color	USACE
FAD_Control_Ovary_06h2h_2_X_Y_Z.txt	FHM	Agilent 19597	single color	USACE
FAD_Control_Ovary_06h2h_3_X_Y_Z.txt	FHM	Agilent 19597	single color	USACE
FAD_Control_Ovary_06h2h_4_X_Y_Z.txt	FHM	Agilent 19597	single color	USACE
FAD_Control_Ovary_06h30m_1_X_Y_Z.txt	FHM	Agilent 19597	single color	USACE
FAD_Control_Ovary_06h30m_2_X_Y_Z.txt	FHM	Agilent 19597	single color	USACE
FAD_Control_Ovary_06h30m_3_X_Y_Z.txt	FHM	Agilent 19597	single color	USACE
FAD_Control_Ovary_06h30m_4_X_Y_Z.txt	FHM	Agilent 19597	single color	USACE
FAD_Control_Ovary_06h4h_1_X_Y_Z.txt	FHM	Agilent 19597	single color	USACE
FAD_Control_Ovary_06h4h_2_X_Y_Z.txt	FHM	Agilent 19597	single color	USACE
FAD_Control_Ovary_06h4h_3_X_Y_Z.txt	FHM	Agilent 19597	single color	USACE
FAD_Control_Ovary_06h4h_4_X_Y_Z.txt	FHM	Agilent 19597	single color	USACE
FAD_Control_Ovary_06h6h_1_X_Y_Z.txt	FHM	Agilent 19597	single color	USACE
FAD_Control_Ovary_06h6h_2_X_Y_Z.txt	FHM	Agilent 19597	single color	USACE
FAD_Control_Ovary_06h6h_3_X_Y_Z.txt	FHM	Agilent 19597	single color	USACE
FAD_Control_Ovary_06h6h_4_X_Y_Z.txt	FHM	Agilent 19597	single color	USACE
FAD_Control_Ovary_192h_1_Phase3_Y_Z.txt	FHM	Agilent 19597	single color	USACE
FAD_Control_Ovary_192h_2_Phase3_Y_Z.txt	FHM	Agilent 19597	single color	USACE
FAD_Control_Ovary_192h_3_Phase3_Y_Z.txt	FHM	Agilent 19597	single color	USACE
FAD_Control_Ovary_192h_4_Phase3_Y_Z.txt	FHM	Agilent 19597	single color	USACE
FAD_Control_Ovary_192h_5_Phase3_Y_Z.txt	FHM	Agilent 19597	single color	USACE
FAD_Control_Ovary_192h_6_Phase3_Y_Z.txt	FHM	Agilent 19597	single color	USACE
FAD_Control_Ovary_192h_7_Phase3_Y_Z.txt	FHM	Agilent 19597	single color	USACE
FAD_Control_Ovary_192hp_1_Phase3_Y_Z.txt	FHM	Agilent 19597	single color	USACE
FAD_Control_Ovary_192hp_2_Phase3_Y_Z.txt	FHM	Agilent 19597	single color	USACE
FAD_Control_Ovary_192hp_3_Phase3_Y_Z.txt	FHM	Agilent 19597	single color	USACE
FAD_Control_Ovary_192hp_4_Phase3_Y_Z.txt	FHM	Agilent 19597	single color	USACE
FAD_Control_Ovary_192hp_5_Phase3_Y_Z.txt	FHM	Agilent 19597	single color	USACE
FAD_Control_Ovary_192hp_6_Phase3_Y_Z.txt	FHM	Agilent 19597	single color	USACE
FAD_Control_Ovary_192hp_7_Phase3_Y_Z.txt	FHM	Agilent 19597	single color	USACE
FAD_Control_Ovary_192hp_8_Phase3_Y_Z.txt	FHM	Agilent 19597	single color	USACE
FAD_Control_Ovary_24h12h_1_X_Y_Z.txt	FHM	Agilent 19597	single color	USACE
FAD_Control_Ovary_24h12h_2_X_Y_Z.txt	FHM	Agilent 19597	single color	USACE
FAD_Control_Ovary_24h12h_3_X_Y_Z.txt	FHM	Agilent 19597	single color	USACE
FAD_Control_Ovary_24h12h_4_X_Y_Z.txt	FHM	Agilent 19597	single color	USACE
FAD_Control_Ovary_24h24h_1_X_Y_Z.txt	FHM	Agilent 19597	single color	USACE
FAD_Control_Ovary_24h24h_2_X_Y_Z.txt	FHM	Agilent 19597	single color	USACE
FAD_Control_Ovary_24h24h_3_X_Y_Z.txt	FHM	Agilent 19597	single color	USACE
FAD_Control_Ovary_24h24h_4_X_Y_Z.txt	FHM	Agilent 19597	single color	USACE
FAD_Control_Ovary_24h6h_1_X_Y_Z.txt	FHM	Agilent 19597	single color	USACE
FAD_Control_Ovary_24h6h_2_X_Y_Z.txt	FHM	Agilent 19597	single color	USACE
FAD_Control_Ovary_24h6h_3_X_Y_Z.txt	FHM	Agilent 19597	single color	USACE
FAD_Control_Ovary_24h6h_4_X_Y_Z.txt	FHM	Agilent 19597	single color	USACE
FAD_Control_Ovary_24h_1_Phase3_Y_Z.txt	FHM	Agilent 19597	single color	USACE
FAD_Control_Ovary_24h_2_Phase3_Y_Z.txt	FHM	Agilent 19597	single color	USACE
FAD_Control_Ovary_24h_3_Phase3_Y_Z.txt	FHM	Agilent 19597	single color	USACE
FAD_Control_Ovary_24h_4_Phase3_Y_Z.txt	FHM	Agilent 19597	single color	USACE
FAD_Control_Ovary_24h_5_Phase3_Y_Z.txt	FHM	Agilent 19597	single color	USACE
FAD_Control_Ovary_24hp_1_Phase3_Y_Z.txt	FHM	Agilent 19597	single color	USACE
FAD_Control_Ovary_24hp_2_Phase3_Y_Z.txt	FHM	Agilent 19597	single color	USACE
FAD_Control_Ovary_24hp_3_Phase3_Y_Z.txt	FHM	Agilent 19597	single color	USACE
FAD_Control_Ovary_24hp_4_Phase3_Y_Z.txt	FHM	Agilent 19597	single color	USACE
FAD_Control_Ovary_24hp_5_Phase3_Y_Z.txt	FHM	Agilent 19597	single color	USACE
FAD_Control_Ovary_24hp_6_Phase3_Y_Z.txt	FHM	Agilent 19597	single color	USACE
FAD_Control_Ovary_24hp_7_Phase3_Y_Z.txt	FHM	Agilent 19597	single color	USACE
FAD_Control_Ovary_24hp_8_Phase3_Y_Z.txt	FHM	Agilent 19597	single color	USACE
FAD_Control_Ovary_48h_1_Phase3_Y_Z.txt	FHM	Agilent 19597	single color	USACE
FAD_Control_Ovary_48h_2_Phase3_Y_Z.txt	FHM	Agilent 19597	single color	USACE
FAD_Control_Ovary_48h_3_Phase3_Y_Z.txt	FHM	Agilent 19597	single color	USACE
FAD_Control_Ovary_48h_4_Phase3_Y_Z.txt	FHM	Agilent 19597	single color	USACE
FAD_Control_Ovary_48h_5_Phase3_Y_Z.txt	FHM	Agilent 19597	single color	USACE
FAD_Control_Ovary_48h_6_Phase3_Y_Z.txt	FHM	Agilent 19597	single color	USACE
FAD_Control_Ovary_48h_7_Phase3_Y_Z.txt	FHM	Agilent 19597	single color	USACE
FAD_Control_Ovary_48h_8_Phase3_Y_Z.txt	FHM	Agilent 19597	single color	USACE
FAD_Control_Ovary_48hp_1_Phase3_Y_Z.txt	FHM	Agilent 19597	single color	USACE
FAD_Control_Ovary_48hp_2_Phase3_Y_Z.txt	FHM	Agilent 19597	single color	USACE
FAD_Control_Ovary_48hp_3_Phase3_Y_Z.txt	FHM	Agilent 19597	single color	USACE
FAD_Control_Ovary_48hp_4_Phase3_Y_Z.txt	FHM	Agilent 19597	single color	USACE
FAD_Control_Ovary_48hp_5_Phase3_Y_Z.txt	FHM	Agilent 19597	single color	USACE
FAD_Control_Ovary_48hp_6_Phase3_Y_Z.txt	FHM	Agilent 19597	single color	USACE
FAD_Control_Ovary_48hp_7_Phase3_Y_Z.txt	FHM	Agilent 19597	single color	USACE
FAD_Control_Ovary_48hp_8_Phase3_Y_Z.txt	FHM	Agilent 19597	single color	USACE
FAD_Control_Ovary_96h_1_Phase3_Y_Z.txt	FHM	Agilent 19597	single color	USACE
FAD_Control_Ovary_96h_2_Phase3_Y_Z.txt	FHM	Agilent 19597	single color	USACE
FAD_Control_Ovary_96h_3_Phase3_Y_Z.txt	FHM	Agilent 19597	single color	USACE
FAD_Control_Ovary_96h_4_Phase3_Y_Z.txt	FHM	Agilent 19597	single color	USACE
FAD_Control_Ovary_96h_5_Phase3_Y_Z.txt	FHM	Agilent 19597	single color	USACE
FAD_Control_Ovary_96h_6_Phase3_Y_Z.txt	FHM	Agilent 19597	single color	USACE
FAD_Control_Ovary_96h_7_Phase3_Y_Z.txt	FHM	Agilent 19597	single color	USACE
FAD_Control_Ovary_96h_8_Phase3_Y_Z.txt	FHM	Agilent 19597	single color	USACE
FAD_Control_Ovary_96hp_1_Phase3_Y_Z.txt	FHM	Agilent 19597	single color	USACE
FAD_Control_Ovary_96hp_2_Phase3_Y_Z.txt	FHM	Agilent 19597	single color	USACE
FAD_Control_Ovary_96hp_3_Phase3_Y_Z.txt	FHM	Agilent 19597	single color	USACE
FAD_Control_Ovary_96hp_4_Phase3_Y_Z.txt	FHM	Agilent 19597	single color	USACE
FAD_Control_Ovary_96hp_5_Phase3_Y_Z.txt	FHM	Agilent 19597	single color	USACE
FAD_Control_Ovary_96hp_6_Phase3_Y_Z.txt	FHM	Agilent 19597	single color	USACE
FAD_Control_Ovary_96hp_7_Phase3_Y_Z.txt	FHM	Agilent 19597	single color	USACE
FAD_Control_Ovary_96hp_8_Phase3_Y_Z.txt	FHM	Agilent 19597	single color	USACE
FLU_500_Ovary_112h12h_1_X_Y_Z.txt	FHM	Agilent 19597	single color	USACE
FLU_500_Ovary_112h12h_2_X_Y_Z.txt	FHM	Agilent 19597	single color	USACE
FLU_500_Ovary_112h12h_3_X_Y_Z.txt	FHM	Agilent 19597	single color	USACE
FLU_500_Ovary_112h12h_4_X_Y_Z.txt	FHM	Agilent 19597	single color	USACE
FLU_500_Ovary_112h1h_1_X_Y_Z.txt	FHM	Agilent 19597	single color	USACE
FLU_500_Ovary_112h1h_2_X_Y_Z.txt	FHM	Agilent 19597	single color	USACE
FLU_500_Ovary_112h1h_3_X_Y_Z.txt	FHM	Agilent 19597	single color	USACE
FLU_500_Ovary_112h1h_4_X_Y_Z.txt	FHM	Agilent 19597	single color	USACE
FLU_500_Ovary_112h2h_1_X_Y_Z.txt	FHM	Agilent 19597	single color	USACE
FLU_500_Ovary_112h2h_2_X_Y_Z.txt	FHM	Agilent 19597	single color	USACE
FLU_500_Ovary_112h2h_3_X_Y_Z.txt	FHM	Agilent 19597	single color	USACE
FLU_500_Ovary_112h2h_4_X_Y_Z.txt	FHM	Agilent 19597	single color	USACE
FLU_500_Ovary_112h4h_1_X_Y_Z.txt	FHM	Agilent 19597	single color	USACE
FLU_500_Ovary_112h4h_2_X_Y_Z.txt	FHM	Agilent 19597	single color	USACE
FLU_500_Ovary_112h4h_3_X_Y_Z.txt	FHM	Agilent 19597	single color	USACE
FLU_500_Ovary_112h4h_4_X_Y_Z.txt	FHM	Agilent 19597	single color	USACE
FLU_500_Ovary_112h8h_1_X_Y_Z.txt	FHM	Agilent 19597	single color	USACE
FLU_500_Ovary_112h8h_2_X_Y_Z.txt	FHM	Agilent 19597	single color	USACE
FLU_500_Ovary_112h8h_3_X_Y_Z.txt	FHM	Agilent 19597	single color	USACE
FLU_500_Ovary_112h8h_4_X_Y_Z.txt	FHM	Agilent 19597	single color	USACE
FLU_500_Ovary_192h_A_Phase3_Y_Z.txt	FHM	Agilent 19597	single color	USACE
FLU_500_Ovary_192h_B_Phase3_Y_Z.txt	FHM	Agilent 19597	single color	USACE
FLU_500_Ovary_192h_C_Phase3_Y_Z.txt	FHM	Agilent 19597	single color	USACE
FLU_500_Ovary_192h_D_Phase3_Y_Z.txt	FHM	Agilent 19597	single color	USACE
FLU_500_Ovary_192hp_A_Phase3_Y_Z.txt	FHM	Agilent 19597	single color	USACE
FLU_500_Ovary_192hp_B_Phase3_Y_Z.txt	FHM	Agilent 19597	single color	USACE
FLU_500_Ovary_192hp_C_Phase3_Y_Z.txt	FHM	Agilent 19597	single color	USACE
FLU_500_Ovary_192hp_D_Phase3_Y_Z.txt	FHM	Agilent 19597	single color	USACE
FLU_500_Ovary_192hp_E_Phase3_Y_Z.txt	FHM	Agilent 19597	single color	USACE
FLU_500_Ovary_24h_A_Phase3_Y_Z.txt	FHM	Agilent 19597	single color	USACE
FLU_500_Ovary_24h_B_Phase3_Y_Z.txt	FHM	Agilent 19597	single color	USACE
FLU_500_Ovary_24h_C_Phase3_Y_Z.txt	FHM	Agilent 19597	single color	USACE
FLU_500_Ovary_24h_D_Phase3_Y_Z.txt	FHM	Agilent 19597	single color	USACE
FLU_500_Ovary_24h_E_Phase3_Y_Z.txt	FHM	Agilent 19597	single color	USACE
FLU_500_Ovary_24hp_A_Phase3_Y_Z.txt	FHM	Agilent 19597	single color	USACE
FLU_500_Ovary_24hp_B_Phase3_Y_Z.txt	FHM	Agilent 19597	single color	USACE
FLU_500_Ovary_24hp_C_Phase3_Y_Z.txt	FHM	Agilent 19597	single color	USACE
FLU_500_Ovary_24hp_D_Phase3_Y_Z.txt	FHM	Agilent 19597	single color	USACE
FLU_500_Ovary_24hp_E_Phase3_Y_Z.txt	FHM	Agilent 19597	single color	USACE
FLU_500_Ovary_24hp_F_Phase3_Y_Z.txt	FHM	Agilent 19597	single color	USACE
FLU_500_Ovary_48h_A_Phase3_Y_Z.txt	FHM	Agilent 19597	single color	USACE
FLU_500_Ovary_48h_B_Phase3_Y_Z.txt	FHM	Agilent 19597	single color	USACE
FLU_500_Ovary_48h_C_Phase3_Y_Z.txt	FHM	Agilent 19597	single color	USACE
FLU_500_Ovary_48h_D_Phase3_Y_Z.txt	FHM	Agilent 19597	single color	USACE
FLU_500_Ovary_48h_E_Phase3_Y_Z.txt	FHM	Agilent 19597	single color	USACE
FLU_500_Ovary_48hp_A_Phase3_Y_Z.txt	FHM	Agilent 19597	single color	USACE
FLU_500_Ovary_48hp_B_Phase3_Y_Z.txt	FHM	Agilent 19597	single color	USACE
FLU_500_Ovary_48hp_C_Phase3_Y_Z.txt	FHM	Agilent 19597	single color	USACE
FLU_500_Ovary_48hp_D_Phase3_Y_Z.txt	FHM	Agilent 19597	single color	USACE
FLU_500_Ovary_96h_A_Phase3_Y_Z.txt	FHM	Agilent 19597	single color	USACE
FLU_500_Ovary_96h_B_Phase3_Y_Z.txt	FHM	Agilent 19597	single color	USACE
FLU_500_Ovary_96h_C_Phase3_Y_Z.txt	FHM	Agilent 19597	single color	USACE
FLU_500_Ovary_96h_D_Phase3_Y_Z.txt	FHM	Agilent 19597	single color	USACE
FLU_500_Ovary_96hp_A_Phase3_Y_Z.txt	FHM	Agilent 19597	single color	USACE
FLU_500_Ovary_96hp_B_Phase3_Y_Z.txt	FHM	Agilent 19597	single color	USACE
FLU_500_Ovary_96hp_C_Phase3_Y_Z.txt	FHM	Agilent 19597	single color	USACE
FLU_500_Ovary_96hp_D_Phase3_Y_Z.txt	FHM	Agilent 19597	single color	USACE
FLU_50_Ovary_192h_A_Phase3_Y_Z.txt	FHM	Agilent 19597	single color	USACE
FLU_50_Ovary_192h_B_Phase3_Y_Z.txt	FHM	Agilent 19597	single color	USACE
FLU_50_Ovary_192h_C_Phase3_Y_Z.txt	FHM	Agilent 19597	single color	USACE
FLU_50_Ovary_192h_D_Phase3_Y_Z.txt	FHM	Agilent 19597	single color	USACE
FLU_50_Ovary_192hp_A_Phase3_Y_Z.txt	FHM	Agilent 19597	single color	USACE
FLU_50_Ovary_192hp_B_Phase3_Y_Z.txt	FHM	Agilent 19597	single color	USACE
FLU_50_Ovary_192hp_C_Phase3_Y_Z.txt	FHM	Agilent 19597	single color	USACE
FLU_50_Ovary_192hp_D_Phase3_Y_Z.txt	FHM	Agilent 19597	single color	USACE
FLU_50_Ovary_24h_A_Phase3_Y_Z.txt	FHM	Agilent 19597	single color	USACE
FLU_50_Ovary_24h_B_Phase3_Y_Z.txt	FHM	Agilent 19597	single color	USACE
FLU_50_Ovary_24h_C_Phase3_Y_Z.txt	FHM	Agilent 19597	single color	USACE
FLU_50_Ovary_24h_D_Phase3_Y_Z.txt	FHM	Agilent 19597	single color	USACE
FLU_50_Ovary_24h_E_Phase3_Y_Z.txt	FHM	Agilent 19597	single color	USACE
FLU_50_Ovary_24hp_A_Phase3_Y_Z.txt	FHM	Agilent 19597	single color	USACE
FLU_50_Ovary_24hp_B_Phase3_Y_Z.txt	FHM	Agilent 19597	single color	USACE
FLU_50_Ovary_24hp_C_Phase3_Y_Z.txt	FHM	Agilent 19597	single color	USACE
FLU_50_Ovary_24hp_D_Phase3_Y_Z.txt	FHM	Agilent 19597	single color	USACE
FLU_50_Ovary_48h_A_Phase3_Y_Z.txt	FHM	Agilent 19597	single color	USACE
FLU_50_Ovary_48h_B_Phase3_Y_Z.txt	FHM	Agilent 19597	single color	USACE
FLU_50_Ovary_48h_C_Phase3_Y_Z.txt	FHM	Agilent 19597	single color	USACE
FLU_50_Ovary_48h_D_Phase3_Y_Z.txt	FHM	Agilent 19597	single color	USACE
FLU_50_Ovary_48h_E_Phase3_Y_Z.txt	FHM	Agilent 19597	single color	USACE
FLU_50_Ovary_48hp_A_Phase3_Y_Z.txt	FHM	Agilent 19597	single color	USACE
FLU_50_Ovary_48hp_B_Phase3_Y_Z.txt	FHM	Agilent 19597	single color	USACE
FLU_50_Ovary_48hp_C_Phase3_Y_Z.txt	FHM	Agilent 19597	single color	USACE
FLU_50_Ovary_48hp_D_Phase3_Y_Z.txt	FHM	Agilent 19597	single color	USACE
FLU_50_Ovary_96h_A_Phase3_Y_Z.txt	FHM	Agilent 19597	single color	USACE
FLU_50_Ovary_96h_B_Phase3_Y_Z.txt	FHM	Agilent 19597	single color	USACE
FLU_50_Ovary_96h_C_Phase3_Y_Z.txt	FHM	Agilent 19597	single color	USACE
FLU_50_Ovary_96h_D_Phase3_Y_Z.txt	FHM	Agilent 19597	single color	USACE
FLU_50_Ovary_96h_E_Phase3_Y_Z.txt	FHM	Agilent 19597	single color	USACE
FLU_50_Ovary_96h_F2_Phase3_Y_Z.txt	FHM	Agilent 19597	single color	USACE
FLU_50_Ovary_96hp_A_Phase3_Y_Z.txt	FHM	Agilent 19597	single color	USACE
FLU_50_Ovary_96hp_B_Phase3_Y_Z.txt	FHM	Agilent 19597	single color	USACE
FLU_50_Ovary_96hp_C_Phase3_Y_Z.txt	FHM	Agilent 19597	single color	USACE
FLU_50_Ovary_96hp_D_Phase3_Y_Z.txt	FHM	Agilent 19597	single color	USACE
FLU_50_Ovary_96hp_E_Phase3_Y_Z.txt	FHM	Agilent 19597	single color	USACE
FLU_Control_Ovary_112h12h_1_X_Y_Z.txt	FHM	Agilent 19597	single color	USACE
FLU_Control_Ovary_112h12h_2_X_Y_Z.txt	FHM	Agilent 19597	single color	USACE
FLU_Control_Ovary_112h12h_3_X_Y_Z.txt	FHM	Agilent 19597	single color	USACE
FLU_Control_Ovary_112h12h_4_X_Y_Z.txt	FHM	Agilent 19597	single color	USACE
FLU_Control_Ovary_112h1h_1_X_Y_Z.txt	FHM	Agilent 19597	single color	USACE
FLU_Control_Ovary_112h1h_2_X_Y_Z.txt	FHM	Agilent 19597	single color	USACE
FLU_Control_Ovary_112h1h_3_X_Y_Z.txt	FHM	Agilent 19597	single color	USACE
FLU_Control_Ovary_112h1h_4_X_Y_Z.txt	FHM	Agilent 19597	single color	USACE
FLU_Control_Ovary_112h2h_1_X_Y_Z.txt	FHM	Agilent 19597	single color	USACE
FLU_Control_Ovary_112h2h_2_X_Y_Z.txt	FHM	Agilent 19597	single color	USACE
FLU_Control_Ovary_112h2h_3_X_Y_Z.txt	FHM	Agilent 19597	single color	USACE
FLU_Control_Ovary_112h2h_4_X_Y_Z.txt	FHM	Agilent 19597	single color	USACE
FLU_Control_Ovary_112h4h_1_X_Y_Z.txt	FHM	Agilent 19597	single color	USACE
FLU_Control_Ovary_112h4h_2_X_Y_Z.txt	FHM	Agilent 19597	single color	USACE
FLU_Control_Ovary_112h4h_3_X_Y_Z.txt	FHM	Agilent 19597	single color	USACE
FLU_Control_Ovary_112h4h_4_X_Y_Z.txt	FHM	Agilent 19597	single color	USACE
FLU_Control_Ovary_112h8h_1_X_Y_Z.txt	FHM	Agilent 19597	single color	USACE
FLU_Control_Ovary_112h8h_2_X_Y_Z.txt	FHM	Agilent 19597	single color	USACE
FLU_Control_Ovary_112h8h_3_X_Y_Z.txt	FHM	Agilent 19597	single color	USACE
FLU_Control_Ovary_112h8h_4_X_Y_Z.txt	FHM	Agilent 19597	single color	USACE
FLU_Control_Ovary_192h_A_Phase3_Y_Z.txt	FHM	Agilent 19597	single color	USACE
FLU_Control_Ovary_192h_B_Phase3_Y_Z.txt	FHM	Agilent 19597	single color	USACE
FLU_Control_Ovary_192h_C_Phase3_Y_Z.txt	FHM	Agilent 19597	single color	USACE
FLU_Control_Ovary_192h_D_Phase3_Y_Z.txt	FHM	Agilent 19597	single color	USACE
FLU_Control_Ovary_192h_E_Phase3_Y_Z.txt	FHM	Agilent 19597	single color	USACE
FLU_Control_Ovary_192h_F_Phase3_Y_Z.txt	FHM	Agilent 19597	single color	USACE
FLU_Control_Ovary_192hp_A_Phase3_Y_Z.txt	FHM	Agilent 19597	single color	USACE
FLU_Control_Ovary_192hp_B_Phase3_Y_Z.txt	FHM	Agilent 19597	single color	USACE
FLU_Control_Ovary_192hp_C_Phase3_Y_Z.txt	FHM	Agilent 19597	single color	USACE
FLU_Control_Ovary_192hp_D_Phase3_Y_Z.txt	FHM	Agilent 19597	single color	USACE
FLU_Control_Ovary_24h_A_Phase3_Y_Z.txt	FHM	Agilent 19597	single color	USACE
FLU_Control_Ovary_24h_B_Phase3_Y_Z.txt	FHM	Agilent 19597	single color	USACE
FLU_Control_Ovary_24h_C_Phase3_Y_Z.txt	FHM	Agilent 19597	single color	USACE
FLU_Control_Ovary_24h_D_Phase3_Y_Z.txt	FHM	Agilent 19597	single color	USACE
FLU_Control_Ovary_24h_E_Phase3_Y_Z.txt	FHM	Agilent 19597	single color	USACE
FLU_Control_Ovary_24hp_A_Phase3_Y_Z.txt	FHM	Agilent 19597	single color	USACE
FLU_Control_Ovary_24hp_B_Phase3_Y_Z.txt	FHM	Agilent 19597	single color	USACE
FLU_Control_Ovary_24hp_C_Phase3_Y_Z.txt	FHM	Agilent 19597	single color	USACE
FLU_Control_Ovary_24hp_D_Phase3_Y_Z.txt	FHM	Agilent 19597	single color	USACE
FLU_Control_Ovary_48h_A_Phase3_Y_Z.txt	FHM	Agilent 19597	single color	USACE
FLU_Control_Ovary_48h_B_Phase3_Y_Z.txt	FHM	Agilent 19597	single color	USACE
FLU_Control_Ovary_48h_C_Phase3_Y_Z.txt	FHM	Agilent 19597	single color	USACE
FLU_Control_Ovary_48h_D_Phase3_Y_Z.txt	FHM	Agilent 19597	single color	USACE
FLU_Control_Ovary_48hp_A_Phase3_Y_Z.txt	FHM	Agilent 19597	single color	USACE
FLU_Control_Ovary_48hp_B_Phase3_Y_Z.txt	FHM	Agilent 19597	single color	USACE
FLU_Control_Ovary_48hp_C_Phase3_Y_Z.txt	FHM	Agilent 19597	single color	USACE
FLU_Control_Ovary_48hp_D_Phase3_Y_Z.txt	FHM	Agilent 19597	single color	USACE
FLU_Control_Ovary_48hp_E_Phase3_Y_Z.txt	FHM	Agilent 19597	single color	USACE
FLU_Control_Ovary_96h_A_Phase3_Y_Z.txt	FHM	Agilent 19597	single color	USACE
FLU_Control_Ovary_96h_B_Phase3_Y_Z.txt	FHM	Agilent 19597	single color	USACE
FLU_Control_Ovary_96h_C_Phase3_Y_Z.txt	FHM	Agilent 19597	single color	USACE
FLU_Control_Ovary_96h_D_Phase3_Y_Z.txt	FHM	Agilent 19597	single color	USACE
FLU_Control_Ovary_96h_E_Phase3_Y_Z.txt	FHM	Agilent 19597	single color	USACE
FLU_Control_Ovary_96hp_A_Phase3_Y_Z.txt	FHM	Agilent 19597	single color	USACE
FLU_Control_Ovary_96hp_B_Phase3_Y_Z.txt	FHM	Agilent 19597	single color	USACE
FLU_Control_Ovary_96hp_C_Phase3_Y_Z.txt	FHM	Agilent 19597	single color	USACE
FLU_Control_Ovary_96hp_D_Phase3_Y_Z.txt	FHM	Agilent 19597	single color	USACE
FLU_Control_Ovary_96hp_E_Phase3_Y_Z.txt	FHM	Agilent 19597	single color	USACE
GEM_15_Ovary_8d_1_X_Y_Z.txt	FHM	Agilent 19597	single color	USACE
GEM_15_Ovary_8d_2_X_Y_Z.txt	FHM	Agilent 19597	single color	USACE
GEM_15_Ovary_8d_3_X_Y_Z.txt	FHM	Agilent 19597	single color	USACE
GEM_15_Ovary_8d_4_X_Y_Z.txt	FHM	Agilent 19597	single color	USACE
GEM_15_Ovary_8d_5_X_Y_Z.txt	FHM	Agilent 19597	single color	USACE
GEM_600_Ovary_8d_1_X_Y_Z.txt	FHM	Agilent 19597	single color	USACE
GEM_600_Ovary_8d_2_X_Y_Z.txt	FHM	Agilent 19597	single color	USACE
GEM_600_Ovary_8d_3_X_Y_Z.txt	FHM	Agilent 19597	single color	USACE
GEM_600_Ovary_8d_4_X_Y_Z.txt	FHM	Agilent 19597	single color	USACE
GEM_600_Ovary_8d_5_X_Y_Z.txt	FHM	Agilent 19597	single color	USACE
GEM_600_Ovary_8d_6_X_Y_Z.txt	FHM	Agilent 19597	single color	USACE
GEM_Control_Ovary_8d_1_X_Y_Z.txt	FHM	Agilent 19597	single color	USACE
GEM_Control_Ovary_8d_2_X_Y_Z.txt	FHM	Agilent 19597	single color	USACE
GEM_Control_Ovary_8d_3_X_Y_Z.txt	FHM	Agilent 19597	single color	USACE
GEM_Control_Ovary_8d_4_X_Y_Z.txt	FHM	Agilent 19597	single color	USACE
GEM_Control_Ovary_8d_5_X_Y_Z.txt	FHM	Agilent 19597	single color	USACE
KTCTNTKTC_0.5_Ovary_024h1h_1_X_Y_Z.txt	FHM	Agilent 19597	single color	USACE
KTCTNTKTC_0.5_Ovary_024h1h_2_X_Y_Z.txt	FHM	Agilent 19597	single color	USACE
KTCTNTKTC_0.5_Ovary_024h1h_3_X_Y_Z.txt	FHM	Agilent 19597	single color	USACE
KTCTNTKTC_0.5_Ovary_024h1h_4_X_Y_Z.txt	FHM	Agilent 19597	single color	USACE
KTCTNTKTC_0.5_Ovary_024h24h_1_X_Y_Z.txt	FHM	Agilent 19597	single color	USACE
KTCTNTKTC_0.5_Ovary_024h24h_2_X_Y_Z.txt	FHM	Agilent 19597	single color	USACE
KTCTNTKTC_0.5_Ovary_024h24h_3_X_Y_Z.txt	FHM	Agilent 19597	single color	USACE
KTCTNTKTC_0.5_Ovary_024h24h_4_X_Y_Z.txt	FHM	Agilent 19597	single color	USACE
KTCTNTKTC_0.5_Ovary_024h2h_1_X_Y_Z.txt	FHM	Agilent 19597	single color	USACE
KTCTNTKTC_0.5_Ovary_024h2h_2_X_Y_Z.txt	FHM	Agilent 19597	single color	USACE
KTCTNTKTC_0.5_Ovary_024h2h_3_X_Y_Z.txt	FHM	Agilent 19597	single color	USACE
KTCTNTKTC_0.5_Ovary_024h2h_4_X_Y_Z.txt	FHM	Agilent 19597	single color	USACE
KTCTNTKTC_0.5_Ovary_024h30m_1_X_Y_Z.txt	FHM	Agilent 19597	single color	USACE
KTCTNTKTC_0.5_Ovary_024h30m_2_X_Y_Z.txt	FHM	Agilent 19597	single color	USACE
KTCTNTKTC_0.5_Ovary_024h30m_3_X_Y_Z.txt	FHM	Agilent 19597	single color	USACE
KTCTNTKTC_0.5_Ovary_024h30m_4_X_Y_Z.txt	FHM	Agilent 19597	single color	USACE
KTCTNTKTC_0.5_Ovary_024h4h_1_X_Y_Z.txt	FHM	Agilent 19597	single color	USACE
KTCTNTKTC_0.5_Ovary_024h4h_2_X_Y_Z.txt	FHM	Agilent 19597	single color	USACE
KTCTNTKTC_0.5_Ovary_024h4h_3_X_Y_Z.txt	FHM	Agilent 19597	single color	USACE
KTCTNTKTC_0.5_Ovary_024h4h_4_X_Y_Z.txt	FHM	Agilent 19597	single color	USACE
KTCTNTKTC_0.5_Ovary_024h6h_1_X_Y_Z.txt	FHM	Agilent 19597	single color	USACE
KTCTNTKTC_0.5_Ovary_024h6h_2_X_Y_Z.txt	FHM	Agilent 19597	single color	USACE
KTCTNTKTC_0.5_Ovary_024h6h_3_X_Y_Z.txt	FHM	Agilent 19597	single color	USACE
KTCTNTKTC_0.5_Ovary_024h6h_4_X_Y_Z.txt	FHM	Agilent 19597	single color	USACE
KTCTNTTNT_4.4_Ovary_024h1h_2_X_Y_Z.txt	FHM	Agilent 19597	single color	USACE
KTCTNTTNT_4.4_Ovary_024h1h_3_X_Y_Z.txt	FHM	Agilent 19597	single color	USACE
KTCTNTTNT_4.4_Ovary_024h1h_4_X_Y_Z.txt	FHM	Agilent 19597	single color	USACE
KTCTNTTNT_4.4_Ovary_024h24h_1_X_Y_Z.txt	FHM	Agilent 19597	single color	USACE
KTCTNTTNT_4.4_Ovary_024h24h_2_X_Y_Z.txt	FHM	Agilent 19597	single color	USACE
KTCTNTTNT_4.4_Ovary_024h24h_3_X_Y_Z.txt	FHM	Agilent 19597	single color	USACE
KTCTNTTNT_4.4_Ovary_024h24h_4_X_Y_Z.txt	FHM	Agilent 19597	single color	USACE
KTCTNTTNT_4.4_Ovary_024h2h_1_X_Y_Z.txt	FHM	Agilent 19597	single color	USACE
KTCTNTTNT_4.4_Ovary_024h2h_2_X_Y_Z.txt	FHM	Agilent 19597	single color	USACE
KTCTNTTNT_4.4_Ovary_024h2h_3_X_Y_Z.txt	FHM	Agilent 19597	single color	USACE
KTCTNTTNT_4.4_Ovary_024h2h_4_X_Y_Z.txt	FHM	Agilent 19597	single color	USACE
KTCTNTTNT_4.4_Ovary_024h30m_1_X_Y_Z.txt	FHM	Agilent 19597	single color	USACE
KTCTNTTNT_4.4_Ovary_024h30m_2_X_Y_Z.txt	FHM	Agilent 19597	single color	USACE
KTCTNTTNT_4.4_Ovary_024h30m_3_X_Y_Z.txt	FHM	Agilent 19597	single color	USACE
KTCTNTTNT_4.4_Ovary_024h30m_4_X_Y_Z.txt	FHM	Agilent 19597	single color	USACE
KTCTNTTNT_4.4_Ovary_024h4h_1_X_Y_Z.txt	FHM	Agilent 19597	single color	USACE
KTCTNTTNT_4.4_Ovary_024h4h_2_X_Y_Z.txt	FHM	Agilent 19597	single color	USACE
KTCTNTTNT_4.4_Ovary_024h4h_3_X_Y_Z.txt	FHM	Agilent 19597	single color	USACE
KTCTNTTNT_4.4_Ovary_024h4h_4_X_Y_Z.txt	FHM	Agilent 19597	single color	USACE
KTCTNTTNT_4.4_Ovary_024h6h_1_X_Y_Z.txt	FHM	Agilent 19597	single color	USACE
KTCTNTTNT_4.4_Ovary_024h6h_2_X_Y_Z.txt	FHM	Agilent 19597	single color	USACE
KTCTNTTNT_4.4_Ovary_024h6h_3_X_Y_Z.txt	FHM	Agilent 19597	single color	USACE
KTCTNTTNT_4.4_Ovary_024h6h_4_X_Y_Z.txt	FHM	Agilent 19597	single color	USACE
KTCTNT_Control_Ovary_024h1h_1_X_Y_Z.txt	FHM	Agilent 19597	single color	USACE
KTCTNT_Control_Ovary_024h1h_2_X_Y_Z.txt	FHM	Agilent 19597	single color	USACE
KTCTNT_Control_Ovary_024h1h_3_X_Y_Z.txt	FHM	Agilent 19597	single color	USACE
KTCTNT_Control_Ovary_024h1h_4_X_Y_Z.txt	FHM	Agilent 19597	single color	USACE
KTCTNT_Control_Ovary_024h24h_1_X_Y_Z.txt	FHM	Agilent 19597	single color	USACE
KTCTNT_Control_Ovary_024h24h_2_X_Y_Z.txt	FHM	Agilent 19597	single color	USACE
KTCTNT_Control_Ovary_024h24h_3_X_Y_Z.txt	FHM	Agilent 19597	single color	USACE
KTCTNT_Control_Ovary_024h24h_4_X_Y_Z.txt	FHM	Agilent 19597	single color	USACE
KTCTNT_Control_Ovary_024h2h_1_X_Y_Z.txt	FHM	Agilent 19597	single color	USACE
KTCTNT_Control_Ovary_024h2h_2_X_Y_Z.txt	FHM	Agilent 19597	single color	USACE
KTCTNT_Control_Ovary_024h2h_3_X_Y_Z.txt	FHM	Agilent 19597	single color	USACE
KTCTNT_Control_Ovary_024h2h_4_X_Y_Z.txt	FHM	Agilent 19597	single color	USACE
KTCTNT_Control_Ovary_024h30m_1_X_Y_Z.txt	FHM	Agilent 19597	single color	USACE
KTCTNT_Control_Ovary_024h30m_2_X_Y_Z.txt	FHM	Agilent 19597	single color	USACE
KTCTNT_Control_Ovary_024h30m_3_X_Y_Z.txt	FHM	Agilent 19597	single color	USACE
KTCTNT_Control_Ovary_024h30m_4_X_Y_Z.txt	FHM	Agilent 19597	single color	USACE
KTCTNT_Control_Ovary_024h4h_1_X_Y_Z.txt	FHM	Agilent 19597	single color	USACE
KTCTNT_Control_Ovary_024h4h_2_X_Y_Z.txt	FHM	Agilent 19597	single color	USACE
KTCTNT_Control_Ovary_024h4h_3_X_Y_Z.txt	FHM	Agilent 19597	single color	USACE
KTCTNT_Control_Ovary_024h4h_4_X_Y_Z.txt	FHM	Agilent 19597	single color	USACE
KTCTNT_Control_Ovary_024h6h_1_X_Y_Z.txt	FHM	Agilent 19597	single color	USACE
KTCTNT_Control_Ovary_024h6h_2_X_Y_Z.txt	FHM	Agilent 19597	single color	USACE
KTCTNT_Control_Ovary_024h6h_3_X_Y_Z.txt	FHM	Agilent 19597	single color	USACE
KTCTNT_Control_Ovary_024h6h_4_X_Y_Z.txt	FHM	Agilent 19597	single color	USACE
KTC_150_Ovary_24h12h_1_X_Y_Z.txt	FHM	Agilent 19597	single color	USACE
KTC_150_Ovary_24h12h_2_X_Y_Z.txt	FHM	Agilent 19597	single color	USACE
KTC_150_Ovary_24h12h_3_X_Y_Z.txt	FHM	Agilent 19597	single color	USACE
KTC_150_Ovary_24h12h_4_X_Y_Z.txt	FHM	Agilent 19597	single color	USACE
KTC_150_Ovary_24h24h_1_X_Y_Z.txt	FHM	Agilent 19597	single color	USACE
KTC_150_Ovary_24h24h_2_X_Y_Z.txt	FHM	Agilent 19597	single color	USACE
KTC_150_Ovary_24h24h_3_X_Y_Z.txt	FHM	Agilent 19597	single color	USACE
KTC_150_Ovary_24h24h_4_X_Y_Z.txt	FHM	Agilent 19597	single color	USACE
KTC_150_Ovary_24h6h_1_X_Y_Z.txt	FHM	Agilent 19597	single color	USACE
KTC_150_Ovary_24h6h_2_X_Y_Z.txt	FHM	Agilent 19597	single color	USACE
KTC_150_Ovary_24h6h_3_X_Y_Z.txt	FHM	Agilent 19597	single color	USACE
KTC_150_Ovary_24h6h_4_X_Y_Z.txt	FHM	Agilent 19597	single color	USACE
KTC_315_Ovary_012h10h_1_X_Y_Z.txt	FHM	Agilent 19597	single color	USACE
KTC_315_Ovary_012h10h_2_X_Y_Z.txt	FHM	Agilent 19597	single color	USACE
KTC_315_Ovary_012h10h_3_X_Y_Z.txt	FHM	Agilent 19597	single color	USACE
KTC_315_Ovary_012h10h_4_X_Y_Z.txt	FHM	Agilent 19597	single color	USACE
KTC_315_Ovary_012h12h_1_X_Y_Z.txt	FHM	Agilent 19597	single color	USACE
KTC_315_Ovary_012h12h_2_X_Y_Z.txt	FHM	Agilent 19597	single color	USACE
KTC_315_Ovary_012h12h_3_X_Y_Z.txt	FHM	Agilent 19597	single color	USACE
KTC_315_Ovary_012h12h_4_X_Y_Z.txt	FHM	Agilent 19597	single color	USACE
KTC_315_Ovary_012h1h_1_X_Y_Z.txt	FHM	Agilent 19597	single color	USACE
KTC_315_Ovary_012h1h_2_X_Y_Z.txt	FHM	Agilent 19597	single color	USACE
KTC_315_Ovary_012h1h_3_X_Y_Z.txt	FHM	Agilent 19597	single color	USACE
KTC_315_Ovary_012h1h_4_X_Y_Z.txt	FHM	Agilent 19597	single color	USACE
KTC_315_Ovary_012h2h_1_X_Y_Z.txt	FHM	Agilent 19597	single color	USACE
KTC_315_Ovary_012h2h_2_X_Y_Z.txt	FHM	Agilent 19597	single color	USACE
KTC_315_Ovary_012h2h_3_X_Y_Z.txt	FHM	Agilent 19597	single color	USACE
KTC_315_Ovary_012h4h_1_X_Y_Z.txt	FHM	Agilent 19597	single color	USACE
KTC_315_Ovary_012h4h_2_X_Y_Z.txt	FHM	Agilent 19597	single color	USACE
KTC_315_Ovary_012h4h_3_X_Y_Z.txt	FHM	Agilent 19597	single color	USACE
KTC_315_Ovary_012h4h_4_X_Y_Z.txt	FHM	Agilent 19597	single color	USACE
KTC_315_Ovary_012h6h_1_X_Y_Z.txt	FHM	Agilent 19597	single color	USACE
KTC_315_Ovary_012h6h_2_X_Y_Z.txt	FHM	Agilent 19597	single color	USACE
KTC_315_Ovary_012h6h_3_X_Y_Z.txt	FHM	Agilent 19597	single color	USACE
KTC_315_Ovary_012h6h_4_X_Y_Z.txt	FHM	Agilent 19597	single color	USACE
KTC_315_Ovary_012h8h_1_X_Y_Z.txt	FHM	Agilent 19597	single color	USACE
KTC_315_Ovary_012h8h_2_X_Y_Z.txt	FHM	Agilent 19597	single color	USACE
KTC_315_Ovary_012h8h_3_X_Y_Z.txt	FHM	Agilent 19597	single color	USACE
KTC_315_Ovary_012h8h_4_X_Y_Z.txt	FHM	Agilent 19597	single color	USACE
KTC_400_Ovary_1d1dp_1_Phase3_Y_Z.txt	FHM	Agilent 19597	single color	USACE
KTC_400_Ovary_1d1dp_2_Phase3_Y_Z.txt	FHM	Agilent 19597	single color	USACE
KTC_400_Ovary_1d1dp_3_Phase3_Y_Z.txt	FHM	Agilent 19597	single color	USACE
KTC_400_Ovary_1d1dp_4_Phase3_Y_Z.txt	FHM	Agilent 19597	single color	USACE
KTC_400_Ovary_1d1dp_5_Phase3_Y_Z.txt	FHM	Agilent 19597	single color	USACE
KTC_400_Ovary_24h_1_Phase3_Y_Z.txt	FHM	Agilent 19597	single color	USACE
KTC_400_Ovary_24h_2_Phase3_Y_Z.txt	FHM	Agilent 19597	single color	USACE
KTC_400_Ovary_24h_3_Phase3_Y_Z.txt	FHM	Agilent 19597	single color	USACE
KTC_400_Ovary_24h_4_Phase3_Y_Z.txt	FHM	Agilent 19597	single color	USACE
KTC_400_Ovary_24h_5_Phase3_Y_Z.txt	FHM	Agilent 19597	single color	USACE
KTC_400_Ovary_4d1dp_1_Phase3_Y_Z.txt	FHM	Agilent 19597	single color	USACE
KTC_400_Ovary_4d1dp_2_Phase3_Y_Z.txt	FHM	Agilent 19597	single color	USACE
KTC_400_Ovary_4d1dp_3_Phase3_Y_Z.txt	FHM	Agilent 19597	single color	USACE
KTC_400_Ovary_4d1dp_4_Phase3_Y_Z.txt	FHM	Agilent 19597	single color	USACE
KTC_400_Ovary_4d1dp_5_Phase3_Y_Z.txt	FHM	Agilent 19597	single color	USACE
KTC_400_Ovary_8d16dp_1_Phase3_Y_Z.txt	FHM	Agilent 19597	single color	USACE
KTC_400_Ovary_8d16dp_2_Phase3_Y_Z.txt	FHM	Agilent 19597	single color	USACE
KTC_400_Ovary_8d16dp_3_Phase3_Y_Z.txt	FHM	Agilent 19597	single color	USACE
KTC_400_Ovary_8d16dp_4_Phase3_Y_Z.txt	FHM	Agilent 19597	single color	USACE
KTC_400_Ovary_8d16dp_5_Phase3_Y_Z.txt	FHM	Agilent 19597	single color	USACE
KTC_400_Ovary_8d1dp_1_Phase3_Y_Z.txt	FHM	Agilent 19597	single color	USACE
KTC_400_Ovary_8d1dp_2_Phase3_Y_Z.txt	FHM	Agilent 19597	single color	USACE
KTC_400_Ovary_8d1dp_3_Phase3_Y_Z.txt	FHM	Agilent 19597	single color	USACE
KTC_400_Ovary_8d1dp_4_Phase3_Y_Z.txt	FHM	Agilent 19597	single color	USACE
KTC_400_Ovary_8d1dp_5_Phase3_Y_Z.txt	FHM	Agilent 19597	single color	USACE
KTC_400_Ovary_8d8dp_1_Phase3_Y_Z.txt	FHM	Agilent 19597	single color	USACE
KTC_400_Ovary_8d8dp_2_Phase3_Y_Z.txt	FHM	Agilent 19597	single color	USACE
KTC_400_Ovary_8d8dp_3_Phase3_Y_Z.txt	FHM	Agilent 19597	single color	USACE
KTC_400_Ovary_8d8dp_4_Phase3_Y_Z.txt	FHM	Agilent 19597	single color	USACE
KTC_400_Ovary_8d8dp_5_Phase3_Y_Z.txt	FHM	Agilent 19597	single color	USACE
KTC_400_Ovary_8d_1_Phase3_Y_Z.txt	FHM	Agilent 19597	single color	USACE
KTC_400_Ovary_8d_2_Phase3_Y_Z.txt	FHM	Agilent 19597	single color	USACE
KTC_400_Ovary_8d_3_Phase3_Y_Z.txt	FHM	Agilent 19597	single color	USACE
KTC_400_Ovary_8d_4_Phase3_Y_Z.txt	FHM	Agilent 19597	single color	USACE
KTC_400_Ovary_96h_1_Phase3_Y_Z.txt	FHM	Agilent 19597	single color	USACE
KTC_400_Ovary_96h_2_Phase3_Y_Z.txt	FHM	Agilent 19597	single color	USACE
KTC_400_Ovary_96h_3_Phase3_Y_Z.txt	FHM	Agilent 19597	single color	USACE
KTC_400_Ovary_96h_4_Phase3_Y_Z.txt	FHM	Agilent 19597	single color	USACE
KTC_400_Ovary_96h_5_Phase3_Y_Z.txt	FHM	Agilent 19597	single color	USACE
KTC_40_Ovary_1d1dp_1_Phase3_Y_Z.txt	FHM	Agilent 19597	single color	USACE
KTC_40_Ovary_1d1dp_2_Phase3_Y_Z.txt	FHM	Agilent 19597	single color	USACE
KTC_40_Ovary_1d1dp_3_Phase3_Y_Z.txt	FHM	Agilent 19597	single color	USACE
KTC_40_Ovary_1d1dp_4_Phase3_Y_Z.txt	FHM	Agilent 19597	single color	USACE
KTC_40_Ovary_1d1dp_5_Phase3_Y_Z.txt	FHM	Agilent 19597	single color	USACE
KTC_40_Ovary_24h_1_Phase3_Y_Z.txt	FHM	Agilent 19597	single color	USACE
KTC_40_Ovary_24h_2_Phase3_Y_Z.txt	FHM	Agilent 19597	single color	USACE
KTC_40_Ovary_24h_3_Phase3_Y_Z.txt	FHM	Agilent 19597	single color	USACE
KTC_40_Ovary_24h_4_Phase3_Y_Z.txt	FHM	Agilent 19597	single color	USACE
KTC_40_Ovary_24h_5_Phase3_Y_Z.txt	FHM	Agilent 19597	single color	USACE
KTC_40_Ovary_4d1dp_1_Phase3_Y_Z.txt	FHM	Agilent 19597	single color	USACE
KTC_40_Ovary_4d1dp_2_Phase3_Y_Z.txt	FHM	Agilent 19597	single color	USACE
KTC_40_Ovary_4d1dp_3_Phase3_Y_Z.txt	FHM	Agilent 19597	single color	USACE
KTC_40_Ovary_4d1dp_4_Phase3_Y_Z.txt	FHM	Agilent 19597	single color	USACE
KTC_40_Ovary_4d1dp_5_Phase3_Y_Z.txt	FHM	Agilent 19597	single color	USACE
KTC_40_Ovary_8d16dp_1_Phase3_Y_Z.txt	FHM	Agilent 19597	single color	USACE
KTC_40_Ovary_8d16dp_2_Phase3_Y_Z.txt	FHM	Agilent 19597	single color	USACE
KTC_40_Ovary_8d16dp_3_Phase3_Y_Z.txt	FHM	Agilent 19597	single color	USACE
KTC_40_Ovary_8d16dp_4_Phase3_Y_Z.txt	FHM	Agilent 19597	single color	USACE
KTC_40_Ovary_8d16dp_5_Phase3_Y_Z.txt	FHM	Agilent 19597	single color	USACE
KTC_40_Ovary_8d1dp_1_Phase3_Y_Z.txt	FHM	Agilent 19597	single color	USACE
KTC_40_Ovary_8d1dp_2_Phase3_Y_Z.txt	FHM	Agilent 19597	single color	USACE
KTC_40_Ovary_8d1dp_3_Phase3_Y_Z.txt	FHM	Agilent 19597	single color	USACE
KTC_40_Ovary_8d1dp_4_Phase3_Y_Z.txt	FHM	Agilent 19597	single color	USACE
KTC_40_Ovary_8d1dp_5_Phase3_Y_Z.txt	FHM	Agilent 19597	single color	USACE
KTC_40_Ovary_8d8dp_1_Phase3_Y_Z.txt	FHM	Agilent 19597	single color	USACE
KTC_40_Ovary_8d8dp_2_Phase3_Y_Z.txt	FHM	Agilent 19597	single color	USACE
KTC_40_Ovary_8d8dp_3_Phase3_Y_Z.txt	FHM	Agilent 19597	single color	USACE
KTC_40_Ovary_8d8dp_4_Phase3_Y_Z.txt	FHM	Agilent 19597	single color	USACE
KTC_40_Ovary_8d8dp_5_Phase3_Y_Z.txt	FHM	Agilent 19597	single color	USACE
KTC_40_Ovary_8d_1_Phase3_Y_Z.txt	FHM	Agilent 19597	single color	USACE
KTC_40_Ovary_8d_2_Phase3_Y_Z.txt	FHM	Agilent 19597	single color	USACE
KTC_40_Ovary_8d_3_Phase3_Y_Z.txt	FHM	Agilent 19597	single color	USACE
KTC_40_Ovary_8d_4_Phase3_Y_Z.txt	FHM	Agilent 19597	single color	USACE
KTC_40_Ovary_8d_5_Phase3_Y_Z.txt	FHM	Agilent 19597	single color	USACE
KTC_40_Ovary_96h_1_Phase3_Y_Z.txt	FHM	Agilent 19597	single color	USACE
KTC_40_Ovary_96h_2_Phase3_Y_Z.txt	FHM	Agilent 19597	single color	USACE
KTC_40_Ovary_96h_3_Phase3_Y_Z.txt	FHM	Agilent 19597	single color	USACE
KTC_40_Ovary_96h_4_Phase3_Y_Z.txt	FHM	Agilent 19597	single color	USACE
KTC_40_Ovary_96h_5_Phase3_Y_Z.txt	FHM	Agilent 19597	single color	USACE
KTC_999_Ovary_0150m105m_1_X_Y_Z.txt	FHM	Agilent 19597	single color	USACE
KTC_999_Ovary_0150m105m_2_X_Y_Z.txt	FHM	Agilent 19597	single color	USACE
KTC_999_Ovary_0150m105m_3_X_Y_Z.txt	FHM	Agilent 19597	single color	USACE
KTC_999_Ovary_0150m105m_4_X_Y_Z.txt	FHM	Agilent 19597	single color	USACE
KTC_999_Ovary_0150m120m_1_X_Y_Z.txt	FHM	Agilent 19597	single color	USACE
KTC_999_Ovary_0150m120m_2_X_Y_Z.txt	FHM	Agilent 19597	single color	USACE
KTC_999_Ovary_0150m120m_3_X_Y_Z.txt	FHM	Agilent 19597	single color	USACE
KTC_999_Ovary_0150m120m_4_X_Y_Z.txt	FHM	Agilent 19597	single color	USACE
KTC_999_Ovary_0150m135m_1_X_Y_Z.txt	FHM	Agilent 19597	single color	USACE
KTC_999_Ovary_0150m135m_2_X_Y_Z.txt	FHM	Agilent 19597	single color	USACE
KTC_999_Ovary_0150m135m_3_X_Y_Z.txt	FHM	Agilent 19597	single color	USACE
KTC_999_Ovary_0150m135m_4_X_Y_Z.txt	FHM	Agilent 19597	single color	USACE
KTC_999_Ovary_0150m150m_1_X_Y_Z.txt	FHM	Agilent 19597	single color	USACE
KTC_999_Ovary_0150m150m_2_X_Y_Z.txt	FHM	Agilent 19597	single color	USACE
KTC_999_Ovary_0150m150m_3_X_Y_Z.txt	FHM	Agilent 19597	single color	USACE
KTC_999_Ovary_0150m150m_4_X_Y_Z.txt	FHM	Agilent 19597	single color	USACE
KTC_999_Ovary_0150m15m_1_X_Y_Z.txt	FHM	Agilent 19597	single color	USACE
KTC_999_Ovary_0150m15m_2_X_Y_Z.txt	FHM	Agilent 19597	single color	USACE
KTC_999_Ovary_0150m15m_3_X_Y_Z.txt	FHM	Agilent 19597	single color	USACE
KTC_999_Ovary_0150m15m_4_X_Y_Z.txt	FHM	Agilent 19597	single color	USACE
KTC_999_Ovary_0150m30m_1_X_Y_Z.txt	FHM	Agilent 19597	single color	USACE
KTC_999_Ovary_0150m30m_2_X_Y_Z.txt	FHM	Agilent 19597	single color	USACE
KTC_999_Ovary_0150m30m_3_X_Y_Z.txt	FHM	Agilent 19597	single color	USACE
KTC_999_Ovary_0150m30m_4_X_Y_Z.txt	FHM	Agilent 19597	single color	USACE
KTC_999_Ovary_0150m45m_1_X_Y_Z.txt	FHM	Agilent 19597	single color	USACE
KTC_999_Ovary_0150m45m_2_X_Y_Z.txt	FHM	Agilent 19597	single color	USACE
KTC_999_Ovary_0150m45m_3_X_Y_Z.txt	FHM	Agilent 19597	single color	USACE
KTC_999_Ovary_0150m45m_4_X_Y_Z.txt	FHM	Agilent 19597	single color	USACE
KTC_999_Ovary_0150m60m_1_X_Y_Z.txt	FHM	Agilent 19597	single color	USACE
KTC_999_Ovary_0150m60m_2_X_Y_Z.txt	FHM	Agilent 19597	single color	USACE
KTC_999_Ovary_0150m60m_3_X_Y_Z.txt	FHM	Agilent 19597	single color	USACE
KTC_999_Ovary_0150m60m_4_X_Y_Z.txt	FHM	Agilent 19597	single color	USACE
KTC_999_Ovary_0150m75m_1_X_Y_Z.txt	FHM	Agilent 19597	single color	USACE
KTC_999_Ovary_0150m75m_2_X_Y_Z.txt	FHM	Agilent 19597	single color	USACE
KTC_999_Ovary_0150m75m_3_X_Y_Z.txt	FHM	Agilent 19597	single color	USACE
KTC_999_Ovary_0150m75m_4_X_Y_Z.txt	FHM	Agilent 19597	single color	USACE
KTC_999_Ovary_0150m90m_1_X_Y_Z.txt	FHM	Agilent 19597	single color	USACE
KTC_999_Ovary_0150m90m_2_X_Y_Z.txt	FHM	Agilent 19597	single color	USACE
KTC_999_Ovary_0150m90m_3_X_Y_Z.txt	FHM	Agilent 19597	single color	USACE
KTC_999_Ovary_0150m90m_4_X_Y_Z.txt	FHM	Agilent 19597	single color	USACE
KTC_Control_Ovary_012h10h_1_X_Y_Z.txt	FHM	Agilent 19597	single color	USACE
KTC_Control_Ovary_012h10h_2_X_Y_Z.txt	FHM	Agilent 19597	single color	USACE
KTC_Control_Ovary_012h10h_3_X_Y_Z.txt	FHM	Agilent 19597	single color	USACE
KTC_Control_Ovary_012h10h_4_X_Y_Z.txt	FHM	Agilent 19597	single color	USACE
KTC_Control_Ovary_012h12h_1_X_Y_Z.txt	FHM	Agilent 19597	single color	USACE
KTC_Control_Ovary_012h12h_2_X_Y_Z.txt	FHM	Agilent 19597	single color	USACE
KTC_Control_Ovary_012h12h_3_X_Y_Z.txt	FHM	Agilent 19597	single color	USACE
KTC_Control_Ovary_012h12h_4_X_Y_Z.txt	FHM	Agilent 19597	single color	USACE
KTC_Control_Ovary_012h1h_1_X_Y_Z.txt	FHM	Agilent 19597	single color	USACE
KTC_Control_Ovary_012h1h_2_X_Y_Z.txt	FHM	Agilent 19597	single color	USACE
KTC_Control_Ovary_012h1h_3_X_Y_Z.txt	FHM	Agilent 19597	single color	USACE
KTC_Control_Ovary_012h1h_4_X_Y_Z.txt	FHM	Agilent 19597	single color	USACE
KTC_Control_Ovary_012h2h_1_X_Y_Z.txt	FHM	Agilent 19597	single color	USACE
KTC_Control_Ovary_012h2h_2_X_Y_Z.txt	FHM	Agilent 19597	single color	USACE
KTC_Control_Ovary_012h2h_3_X_Y_Z.txt	FHM	Agilent 19597	single color	USACE
KTC_Control_Ovary_012h2h_4_X_Y_Z.txt	FHM	Agilent 19597	single color	USACE
KTC_Control_Ovary_012h4h_1_X_Y_Z.txt	FHM	Agilent 19597	single color	USACE
KTC_Control_Ovary_012h4h_2_X_Y_Z.txt	FHM	Agilent 19597	single color	USACE
KTC_Control_Ovary_012h4h_3_X_Y_Z.txt	FHM	Agilent 19597	single color	USACE
KTC_Control_Ovary_012h4h_4_X_Y_Z.txt	FHM	Agilent 19597	single color	USACE
KTC_Control_Ovary_012h6h_1_X_Y_Z.txt	FHM	Agilent 19597	single color	USACE
KTC_Control_Ovary_012h6h_2_X_Y_Z.txt	FHM	Agilent 19597	single color	USACE
KTC_Control_Ovary_012h6h_3_X_Y_Z.txt	FHM	Agilent 19597	single color	USACE
KTC_Control_Ovary_012h6h_4_X_Y_Z.txt	FHM	Agilent 19597	single color	USACE
KTC_Control_Ovary_012h8h_1_X_Y_Z.txt	FHM	Agilent 19597	single color	USACE
KTC_Control_Ovary_012h8h_2_X_Y_Z.txt	FHM	Agilent 19597	single color	USACE
KTC_Control_Ovary_012h8h_3_X_Y_Z.txt	FHM	Agilent 19597	single color	USACE
KTC_Control_Ovary_012h8h_4_X_Y_Z.txt	FHM	Agilent 19597	single color	USACE
KTC_Control_Ovary_0150m105m_1_X_Y_Z.txt	FHM	Agilent 19597	single color	USACE
KTC_Control_Ovary_0150m105m_2_X_Y_Z.txt	FHM	Agilent 19597	single color	USACE
KTC_Control_Ovary_0150m105m_3_X_Y_Z.txt	FHM	Agilent 19597	single color	USACE
KTC_Control_Ovary_0150m105m_4_X_Y_Z.txt	FHM	Agilent 19597	single color	USACE
KTC_Control_Ovary_0150m120m_1_X_Y_Z.txt	FHM	Agilent 19597	single color	USACE
KTC_Control_Ovary_0150m120m_2_X_Y_Z.txt	FHM	Agilent 19597	single color	USACE
KTC_Control_Ovary_0150m120m_3_X_Y_Z.txt	FHM	Agilent 19597	single color	USACE
KTC_Control_Ovary_0150m120m_4_X_Y_Z.txt	FHM	Agilent 19597	single color	USACE
KTC_Control_Ovary_0150m135m_1_X_Y_Z.txt	FHM	Agilent 19597	single color	USACE
KTC_Control_Ovary_0150m135m_2_X_Y_Z.txt	FHM	Agilent 19597	single color	USACE
KTC_Control_Ovary_0150m135m_3_X_Y_Z.txt	FHM	Agilent 19597	single color	USACE
KTC_Control_Ovary_0150m135m_4_X_Y_Z.txt	FHM	Agilent 19597	single color	USACE
KTC_Control_Ovary_0150m150m_1_X_Y_Z.txt	FHM	Agilent 19597	single color	USACE
KTC_Control_Ovary_0150m150m_2_X_Y_Z.txt	FHM	Agilent 19597	single color	USACE
KTC_Control_Ovary_0150m150m_3_X_Y_Z.txt	FHM	Agilent 19597	single color	USACE
KTC_Control_Ovary_0150m150m_4_X_Y_Z.txt	FHM	Agilent 19597	single color	USACE
KTC_Control_Ovary_0150m15m_1_X_Y_Z.txt	FHM	Agilent 19597	single color	USACE
KTC_Control_Ovary_0150m15m_2_X_Y_Z.txt	FHM	Agilent 19597	single color	USACE
KTC_Control_Ovary_0150m15m_3_X_Y_Z.txt	FHM	Agilent 19597	single color	USACE
KTC_Control_Ovary_0150m15m_4_X_Y_Z.txt	FHM	Agilent 19597	single color	USACE
KTC_Control_Ovary_0150m30m_1_X_Y_Z.txt	FHM	Agilent 19597	single color	USACE
KTC_Control_Ovary_0150m30m_2_X_Y_Z.txt	FHM	Agilent 19597	single color	USACE
KTC_Control_Ovary_0150m30m_3_X_Y_Z.txt	FHM	Agilent 19597	single color	USACE
KTC_Control_Ovary_0150m30m_4_X_Y_Z.txt	FHM	Agilent 19597	single color	USACE
KTC_Control_Ovary_0150m45m_1_X_Y_Z.txt	FHM	Agilent 19597	single color	USACE
KTC_Control_Ovary_0150m45m_2_X_Y_Z.txt	FHM	Agilent 19597	single color	USACE
KTC_Control_Ovary_0150m45m_3_X_Y_Z.txt	FHM	Agilent 19597	single color	USACE
KTC_Control_Ovary_0150m45m_4_X_Y_Z.txt	FHM	Agilent 19597	single color	USACE
KTC_Control_Ovary_0150m60m_1_X_Y_Z.txt	FHM	Agilent 19597	single color	USACE
KTC_Control_Ovary_0150m60m_2_X_Y_Z.txt	FHM	Agilent 19597	single color	USACE
KTC_Control_Ovary_0150m60m_3_X_Y_Z.txt	FHM	Agilent 19597	single color	USACE
KTC_Control_Ovary_0150m60m_4_X_Y_Z.txt	FHM	Agilent 19597	single color	USACE
KTC_Control_Ovary_0150m75m_1_X_Y_Z.txt	FHM	Agilent 19597	single color	USACE
KTC_Control_Ovary_0150m75m_2_X_Y_Z.txt	FHM	Agilent 19597	single color	USACE
KTC_Control_Ovary_0150m75m_3_X_Y_Z.txt	FHM	Agilent 19597	single color	USACE
KTC_Control_Ovary_0150m75m_4_X_Y_Z.txt	FHM	Agilent 19597	single color	USACE
KTC_Control_Ovary_0150m90m_1_X_Y_Z.txt	FHM	Agilent 19597	single color	USACE
KTC_Control_Ovary_0150m90m_2_X_Y_Z.txt	FHM	Agilent 19597	single color	USACE
KTC_Control_Ovary_0150m90m_3_X_Y_Z.txt	FHM	Agilent 19597	single color	USACE
KTC_Control_Ovary_0150m90m_4_X_Y_Z.txt	FHM	Agilent 19597	single color	USACE
KTC_Control_Ovary_1d1dp_1_Phase3_Y_Z.txt	FHM	Agilent 19597	single color	USACE
KTC_Control_Ovary_1d1dp_2_Phase3_Y_Z.txt	FHM	Agilent 19597	single color	USACE
KTC_Control_Ovary_1d1dp_3_Phase3_Y_Z.txt	FHM	Agilent 19597	single color	USACE
KTC_Control_Ovary_1d1dp_4_Phase3_Y_Z.txt	FHM	Agilent 19597	single color	USACE
KTC_Control_Ovary_1d1dp_5_Phase3_Y_Z.txt	FHM	Agilent 19597	single color	USACE
KTC_Control_Ovary_24h12h_1_X_Y_Z.txt	FHM	Agilent 19597	single color	USACE
KTC_Control_Ovary_24h12h_2_X_Y_Z.txt	FHM	Agilent 19597	single color	USACE
KTC_Control_Ovary_24h12h_3_X_Y_Z.txt	FHM	Agilent 19597	single color	USACE
KTC_Control_Ovary_24h12h_4_X_Y_Z.txt	FHM	Agilent 19597	single color	USACE
KTC_Control_Ovary_24h24h_1_X_Y_Z.txt	FHM	Agilent 19597	single color	USACE
KTC_Control_Ovary_24h24h_2_X_Y_Z.txt	FHM	Agilent 19597	single color	USACE
KTC_Control_Ovary_24h24h_3_X_Y_Z.txt	FHM	Agilent 19597	single color	USACE
KTC_Control_Ovary_24h24h_4_X_Y_Z.txt	FHM	Agilent 19597	single color	USACE
KTC_Control_Ovary_24h6h_1_X_Y_Z.txt	FHM	Agilent 19597	single color	USACE
KTC_Control_Ovary_24h6h_2_X_Y_Z.txt	FHM	Agilent 19597	single color	USACE
KTC_Control_Ovary_24h6h_3_X_Y_Z.txt	FHM	Agilent 19597	single color	USACE
KTC_Control_Ovary_24h6h_4_X_Y_Z.txt	FHM	Agilent 19597	single color	USACE
KTC_Control_Ovary_24h_1_Phase3_Y_Z.txt	FHM	Agilent 19597	single color	USACE
KTC_Control_Ovary_24h_2_Phase3_Y_Z.txt	FHM	Agilent 19597	single color	USACE
KTC_Control_Ovary_24h_3_Phase3_Y_Z.txt	FHM	Agilent 19597	single color	USACE
KTC_Control_Ovary_24h_4_Phase3_Y_Z.txt	FHM	Agilent 19597	single color	USACE
KTC_Control_Ovary_24h_5_Phase3_Y_Z.txt	FHM	Agilent 19597	single color	USACE
KTC_Control_Ovary_4d1dp_1_Phase3_Y_Z.txt	FHM	Agilent 19597	single color	USACE
KTC_Control_Ovary_4d1dp_2_Phase3_Y_Z.txt	FHM	Agilent 19597	single color	USACE
KTC_Control_Ovary_4d1dp_3_Phase3_Y_Z.txt	FHM	Agilent 19597	single color	USACE
KTC_Control_Ovary_4d1dp_4_Phase3_Y_Z.txt	FHM	Agilent 19597	single color	USACE
KTC_Control_Ovary_4d1dp_5_Phase3_Y_Z.txt	FHM	Agilent 19597	single color	USACE
KTC_Control_Ovary_8d16dp_1_Phase3_Y_Z.txt	FHM	Agilent 19597	single color	USACE
KTC_Control_Ovary_8d16dp_2_Phase3_Y_Z.txt	FHM	Agilent 19597	single color	USACE
KTC_Control_Ovary_8d16dp_3_Phase3_Y_Z.txt	FHM	Agilent 19597	single color	USACE
KTC_Control_Ovary_8d16dp_4_Phase3_Y_Z.txt	FHM	Agilent 19597	single color	USACE
KTC_Control_Ovary_8d1dp_1_Phase3_Y_Z.txt	FHM	Agilent 19597	single color	USACE
KTC_Control_Ovary_8d1dp_2_Phase3_Y_Z.txt	FHM	Agilent 19597	single color	USACE
KTC_Control_Ovary_8d1dp_3_Phase3_Y_Z.txt	FHM	Agilent 19597	single color	USACE
KTC_Control_Ovary_8d1dp_4_Phase3_Y_Z.txt	FHM	Agilent 19597	single color	USACE
KTC_Control_Ovary_8d1dp_5_Phase3_Y_Z.txt	FHM	Agilent 19597	single color	USACE
KTC_Control_Ovary_8d8dp_1_Phase3_Y_Z.txt	FHM	Agilent 19597	single color	USACE
KTC_Control_Ovary_8d8dp_2_Phase3_Y_Z.txt	FHM	Agilent 19597	single color	USACE
KTC_Control_Ovary_8d8dp_3_Phase3_Y_Z.txt	FHM	Agilent 19597	single color	USACE
KTC_Control_Ovary_8d8dp_4_Phase3_Y_Z.txt	FHM	Agilent 19597	single color	USACE
KTC_Control_Ovary_8d8dp_5_Phase3_Y_Z.txt	FHM	Agilent 19597	single color	USACE
KTC_Control_Ovary_8d_1_Phase3_Y_Z.txt	FHM	Agilent 19597	single color	USACE
KTC_Control_Ovary_8d_2_Phase3_Y_Z.txt	FHM	Agilent 19597	single color	USACE
KTC_Control_Ovary_8d_3_Phase3_Y_Z.txt	FHM	Agilent 19597	single color	USACE
KTC_Control_Ovary_8d_4_Phase3_Y_Z.txt	FHM	Agilent 19597	single color	USACE
KTC_Control_Ovary_8d_5_Phase3_Y_Z.txt	FHM	Agilent 19597	single color	USACE
KTC_Control_Ovary_96h_1_Phase3_Y_Z.txt	FHM	Agilent 19597	single color	USACE
KTC_Control_Ovary_96h_2_Phase3_Y_Z.txt	FHM	Agilent 19597	single color	USACE
KTC_Control_Ovary_96h_3_Phase3_Y_Z.txt	FHM	Agilent 19597	single color	USACE
KTC_Control_Ovary_96h_4_Phase3_Y_Z.txt	FHM	Agilent 19597	single color	USACE
KTC_Control_Ovary_96h_5_Phase3_Y_Z.txt	FHM	Agilent 19597	single color	USACE
KTCvitro25fish_999_Ovary_012h10h_1_X_Y_Z.txt	FHM	Agilent 19597	single color	USACE
KTCvitro25fish_999_Ovary_012h10h_2_X_Y_Z.txt	FHM	Agilent 19597	single color	USACE
KTCvitro25fish_999_Ovary_012h10h_3_X_Y_Z.txt	FHM	Agilent 19597	single color	USACE
KTCvitro25fish_999_Ovary_012h10h_4_X_Y_Z.txt	FHM	Agilent 19597	single color	USACE
KTCvitro25fish_999_Ovary_012h12h_1_X_Y_Z.txt	FHM	Agilent 19597	single color	USACE
KTCvitro25fish_999_Ovary_012h12h_2_X_Y_Z.txt	FHM	Agilent 19597	single color	USACE
KTCvitro25fish_999_Ovary_012h12h_3_X_Y_Z.txt	FHM	Agilent 19597	single color	USACE
KTCvitro25fish_999_Ovary_012h12h_4_X_Y_Z.txt	FHM	Agilent 19597	single color	USACE
KTCvitro25fish_999_Ovary_012h2h_1_X_Y_Z.txt	FHM	Agilent 19597	single color	USACE
KTCvitro25fish_999_Ovary_012h2h_2_X_Y_Z.txt	FHM	Agilent 19597	single color	USACE
KTCvitro25fish_999_Ovary_012h2h_3_X_Y_Z.txt	FHM	Agilent 19597	single color	USACE
KTCvitro25fish_999_Ovary_012h2h_4_X_Y_Z.txt	FHM	Agilent 19597	single color	USACE
KTCvitro25fish_999_Ovary_012h6h_1_X_Y_Z.txt	FHM	Agilent 19597	single color	USACE
KTCvitro25fish_999_Ovary_012h6h_2_X_Y_Z.txt	FHM	Agilent 19597	single color	USACE
KTCvitro25fish_999_Ovary_012h6h_3_X_Y_Z.txt	FHM	Agilent 19597	single color	USACE
KTCvitro25fish_999_Ovary_012h6h_4_X_Y_Z.txt	FHM	Agilent 19597	single color	USACE
KTCvitro25fish_999_Ovary_012h8h_1_X_Y_Z.txt	FHM	Agilent 19597	single color	USACE
KTCvitro25fish_999_Ovary_012h8h_2_X_Y_Z.txt	FHM	Agilent 19597	single color	USACE
KTCvitro25fish_999_Ovary_012h8h_3_X_Y_Z.txt	FHM	Agilent 19597	single color	USACE
KTCvitro25fish_999_Ovary_012h8h_4_X_Y_Z.txt	FHM	Agilent 19597	single color	USACE
KTCvitro25fish_999_Ovary__012h4h_1_X_Y_Z.txt	FHM	Agilent 19597	single color	USACE
KTCvitro25fish_999_Ovary__012h4h_2_X_Y_Z.txt	FHM	Agilent 19597	single color	USACE
KTCvitro25fish_999_Ovary__012h4h_3_X_Y_Z.txt	FHM	Agilent 19597	single color	USACE
KTCvitro25fish_999_Ovary__012h4h_4_X_Y_Z.txt	FHM	Agilent 19597	single color	USACE
KTCvitro25fish_Control_Ovary_012h10h_1_X_Y_Z.txt	FHM	Agilent 19597	single color	USACE
KTCvitro25fish_Control_Ovary_012h10h_2_X_Y_Z.txt	FHM	Agilent 19597	single color	USACE
KTCvitro25fish_Control_Ovary_012h10h_3_X_Y_Z.txt	FHM	Agilent 19597	single color	USACE
KTCvitro25fish_Control_Ovary_012h10h_4_X_Y_Z.txt	FHM	Agilent 19597	single color	USACE
KTCvitro25fish_Control_Ovary_012h12h_1_X_Y_Z.txt	FHM	Agilent 19597	single color	USACE
KTCvitro25fish_Control_Ovary_012h12h_2_X_Y_Z.txt	FHM	Agilent 19597	single color	USACE
KTCvitro25fish_Control_Ovary_012h12h_3_X_Y_Z.txt	FHM	Agilent 19597	single color	USACE
KTCvitro25fish_Control_Ovary_012h12h_4_X_Y_Z.txt	FHM	Agilent 19597	single color	USACE
KTCvitro25fish_Control_Ovary_012h2h_1_X_Y_Z.txt	FHM	Agilent 19597	single color	USACE
KTCvitro25fish_Control_Ovary_012h2h_2_X_Y_Z.txt	FHM	Agilent 19597	single color	USACE
KTCvitro25fish_Control_Ovary_012h2h_3_X_Y_Z.txt	FHM	Agilent 19597	single color	USACE
KTCvitro25fish_Control_Ovary_012h2h_4_X_Y_Z.txt	FHM	Agilent 19597	single color	USACE
KTCvitro25fish_Control_Ovary_012h4h_1_X_Y_Z.txt	FHM	Agilent 19597	single color	USACE
KTCvitro25fish_Control_Ovary_012h4h_2_X_Y_Z.txt	FHM	Agilent 19597	single color	USACE
KTCvitro25fish_Control_Ovary_012h4h_3_X_Y_Z.txt	FHM	Agilent 19597	single color	USACE
KTCvitro25fish_Control_Ovary_012h4h_4_X_Y_Z.txt	FHM	Agilent 19597	single color	USACE
KTCvitro25fish_Control_Ovary_012h6h_1_X_Y_Z.txt	FHM	Agilent 19597	single color	USACE
KTCvitro25fish_Control_Ovary_012h6h_2_X_Y_Z.txt	FHM	Agilent 19597	single color	USACE
KTCvitro25fish_Control_Ovary_012h6h_3_X_Y_Z.txt	FHM	Agilent 19597	single color	USACE
KTCvitro25fish_Control_Ovary_012h6h_4_X_Y_Z.txt	FHM	Agilent 19597	single color	USACE
KTCvitro25fish_Control_Ovary_012h8h_1_X_Y_Z.txt	FHM	Agilent 19597	single color	USACE
KTCvitro25fish_Control_Ovary_012h8h_2_X_Y_Z.txt	FHM	Agilent 19597	single color	USACE
KTCvitro25fish_Control_Ovary_012h8h_3_X_Y_Z.txt	FHM	Agilent 19597	single color	USACE
KTCvitro25fish_Control_Ovary_012h8h_4_X_Y_Z.txt	FHM	Agilent 19597	single color	USACE
PRO_2.5_Ovary_012h10h_1_X_Y_Z.txt	FHM	Agilent 19597	single color	USACE
PRO_2.5_Ovary_012h10h_2_X_Y_Z.txt	FHM	Agilent 19597	single color	USACE
PRO_2.5_Ovary_012h10h_3_X_Y_Z.txt	FHM	Agilent 19597	single color	USACE
PRO_2.5_Ovary_012h10h_4_X_Y_Z.txt	FHM	Agilent 19597	single color	USACE
PRO_2.5_Ovary_012h12h_1_X_Y_Z.txt	FHM	Agilent 19597	single color	USACE
PRO_2.5_Ovary_012h12h_2_X_Y_Z.txt	FHM	Agilent 19597	single color	USACE
PRO_2.5_Ovary_012h12h_3_X_Y_Z.txt	FHM	Agilent 19597	single color	USACE
PRO_2.5_Ovary_012h12h_4_X_Y_Z.txt	FHM	Agilent 19597	single color	USACE
PRO_2.5_Ovary_012h2h_1_X_Y_Z.txt	FHM	Agilent 19597	single color	USACE
PRO_2.5_Ovary_012h2h_2_X_Y_Z.txt	FHM	Agilent 19597	single color	USACE
PRO_2.5_Ovary_012h2h_3_X_Y_Z.txt	FHM	Agilent 19597	single color	USACE
PRO_2.5_Ovary_012h2h_4_X_Y_Z.txt	FHM	Agilent 19597	single color	USACE
PRO_2.5_Ovary_012h4h_1_X_Y_Z.txt	FHM	Agilent 19597	single color	USACE
PRO_2.5_Ovary_012h4h_2_X_Y_Z.txt	FHM	Agilent 19597	single color	USACE
PRO_2.5_Ovary_012h4h_3_X_Y_Z.txt	FHM	Agilent 19597	single color	USACE
PRO_2.5_Ovary_012h4h_4_X_Y_Z.txt	FHM	Agilent 19597	single color	USACE
PRO_2.5_Ovary_012h6h_1_X_Y_Z.txt	FHM	Agilent 19597	single color	USACE
PRO_2.5_Ovary_012h6h_2_X_Y_Z.txt	FHM	Agilent 19597	single color	USACE
PRO_2.5_Ovary_012h6h_3_X_Y_Z.txt	FHM	Agilent 19597	single color	USACE
PRO_2.5_Ovary_012h6h_4_X_Y_Z.txt	FHM	Agilent 19597	single color	USACE
PRO_2.5_Ovary_012h8h_1_X_Y_Z.txt	FHM	Agilent 19597	single color	USACE
PRO_2.5_Ovary_012h8h_2_X_Y_Z.txt	FHM	Agilent 19597	single color	USACE
PRO_2.5_Ovary_012h8h_3_X_Y_Z.txt	FHM	Agilent 19597	single color	USACE
PRO_2.5_Ovary_012h8h_4_X_Y_Z.txt	FHM	Agilent 19597	single color	USACE
PRO_200_Ovary_24h12h_1_X_Y_Z.txt	FHM	Agilent 19597	single color	USACE
PRO_200_Ovary_24h12h_2_X_Y_Z.txt	FHM	Agilent 19597	single color	USACE
PRO_200_Ovary_24h12h_3_X_Y_Z.txt	FHM	Agilent 19597	single color	USACE
PRO_200_Ovary_24h12h_4_X_Y_Z.txt	FHM	Agilent 19597	single color	USACE
PRO_200_Ovary_24h24h_1_X_Y_Z.txt	FHM	Agilent 19597	single color	USACE
PRO_200_Ovary_24h24h_2_X_Y_Z.txt	FHM	Agilent 19597	single color	USACE
PRO_200_Ovary_24h24h_3_X_Y_Z.txt	FHM	Agilent 19597	single color	USACE
PRO_200_Ovary_24h6h_1_X_Y_Z.txt	FHM	Agilent 19597	single color	USACE
PRO_200_Ovary_24h6h_2_X_Y_Z.txt	FHM	Agilent 19597	single color	USACE
PRO_200_Ovary_24h6h_3_X_Y_Z.txt	FHM	Agilent 19597	single color	USACE
PRO_200_Ovary_24h6h_4_X_Y_Z.txt	FHM	Agilent 19597	single color	USACE
PRO_22_Ovary_192h_A_Phase3_Y_Z.txt	FHM	Agilent 19597	single color	USACE
PRO_22_Ovary_192h_B_Phase3_Y_Z.txt	FHM	Agilent 19597	single color	USACE
PRO_22_Ovary_192h_C_Phase3_Y_Z.txt	FHM	Agilent 19597	single color	USACE
PRO_22_Ovary_192h_D_Phase3_Y_Z.txt	FHM	Agilent 19597	single color	USACE
PRO_22_Ovary_192h_E_Phase3_Y_Z.txt	FHM	Agilent 19597	single color	USACE
PRO_22_Ovary_192h_F_Phase3_Y_Z.txt	FHM	Agilent 19597	single color	USACE
PRO_22_Ovary_192h_G_Phase3_Y_Z.txt	FHM	Agilent 19597	single color	USACE
PRO_22_Ovary_192hp_A_Phase3_Y_Z.txt	FHM	Agilent 19597	single color	USACE
PRO_22_Ovary_192hp_B_Phase3_Y_Z.txt	FHM	Agilent 19597	single color	USACE
PRO_22_Ovary_192hp_C_Phase3_Y_Z.txt	FHM	Agilent 19597	single color	USACE
PRO_22_Ovary_192hp_D_Phase3_Y_Z.txt	FHM	Agilent 19597	single color	USACE
PRO_22_Ovary_192hp_E_Phase3_Y_Z.txt	FHM	Agilent 19597	single color	USACE
PRO_22_Ovary_192hp_F_Phase3_Y_Z.txt	FHM	Agilent 19597	single color	USACE
PRO_22_Ovary_192hp_G_Phase3_Y_Z.txt	FHM	Agilent 19597	single color	USACE
PRO_22_Ovary_24h_A_Phase3_Y_Z.txt	FHM	Agilent 19597	single color	USACE
PRO_22_Ovary_24h_B_Phase3_Y_Z.txt	FHM	Agilent 19597	single color	USACE
PRO_22_Ovary_24h_C_Phase3_Y_Z.txt	FHM	Agilent 19597	single color	USACE
PRO_22_Ovary_24h_D_Phase3_Y_Z.txt	FHM	Agilent 19597	single color	USACE
PRO_22_Ovary_24h_E_Phase3_Y_Z.txt	FHM	Agilent 19597	single color	USACE
PRO_22_Ovary_24h_F_Phase3_Y_Z.txt	FHM	Agilent 19597	single color	USACE
PRO_22_Ovary_24hp_A_Phase3_Y_Z.txt	FHM	Agilent 19597	single color	USACE
PRO_22_Ovary_24hp_B_Phase3_Y_Z.txt	FHM	Agilent 19597	single color	USACE
PRO_22_Ovary_24hp_C_Phase3_Y_Z.txt	FHM	Agilent 19597	single color	USACE
PRO_22_Ovary_24hp_D_Phase3_Y_Z.txt	FHM	Agilent 19597	single color	USACE
PRO_22_Ovary_24hp_E_Phase3_Y_Z.txt	FHM	Agilent 19597	single color	USACE
PRO_22_Ovary_24hp_F_Phase3_Y_Z.txt	FHM	Agilent 19597	single color	USACE
PRO_22_Ovary_24hp_G_Phase3_Y_Z.txt	FHM	Agilent 19597	single color	USACE
PRO_22_Ovary_48h_A_Phase3_Y_Z.txt	FHM	Agilent 19597	single color	USACE
PRO_22_Ovary_48h_B_Phase3_Y_Z.txt	FHM	Agilent 19597	single color	USACE
PRO_22_Ovary_48h_C_Phase3_Y_Z.txt	FHM	Agilent 19597	single color	USACE
PRO_22_Ovary_48h_D_Phase3_Y_Z.txt	FHM	Agilent 19597	single color	USACE
PRO_22_Ovary_48h_E_Phase3_Y_Z.txt	FHM	Agilent 19597	single color	USACE
PRO_22_Ovary_48h_F_Phase3_Y_Z.txt	FHM	Agilent 19597	single color	USACE
PRO_22_Ovary_48h_G_Phase3_Y_Z.txt	FHM	Agilent 19597	single color	USACE
PRO_22_Ovary_48hp_A_Phase3_Y_Z.txt	FHM	Agilent 19597	single color	USACE
PRO_22_Ovary_48hp_B_Phase3_Y_Z.txt	FHM	Agilent 19597	single color	USACE
PRO_22_Ovary_48hp_C_Phase3_Y_Z.txt	FHM	Agilent 19597	single color	USACE
PRO_22_Ovary_48hp_D_Phase3_Y_Z.txt	FHM	Agilent 19597	single color	USACE
PRO_22_Ovary_48hp_E_Phase3_Y_Z.txt	FHM	Agilent 19597	single color	USACE
PRO_22_Ovary_48hp_F_Phase3_Y_Z.txt	FHM	Agilent 19597	single color	USACE
PRO_22_Ovary_48hp_G_Phase3_Y_Z.txt	FHM	Agilent 19597	single color	USACE
PRO_22_Ovary_96h_A_Phase3_Y_Z.txt	FHM	Agilent 19597	single color	USACE
PRO_22_Ovary_96h_B_Phase3_Y_Z.txt	FHM	Agilent 19597	single color	USACE
PRO_22_Ovary_96h_C_Phase3_Y_Z.txt	FHM	Agilent 19597	single color	USACE
PRO_22_Ovary_96h_D_Phase3_Y_Z.txt	FHM	Agilent 19597	single color	USACE
PRO_22_Ovary_96h_E_Phase3_Y_Z.txt	FHM	Agilent 19597	single color	USACE
PRO_22_Ovary_96h_F_Phase3_Y_Z.txt	FHM	Agilent 19597	single color	USACE
PRO_22_Ovary_96h_G_Phase3_Y_Z.txt	FHM	Agilent 19597	single color	USACE
PRO_22_Ovary_96hp_A_Phase3_Y_Z.txt	FHM	Agilent 19597	single color	USACE
PRO_22_Ovary_96hp_B_Phase3_Y_Z.txt	FHM	Agilent 19597	single color	USACE
PRO_22_Ovary_96hp_C_Phase3_Y_Z.txt	FHM	Agilent 19597	single color	USACE
PRO_22_Ovary_96hp_D_Phase3_Y_Z.txt	FHM	Agilent 19597	single color	USACE
PRO_22_Ovary_96hp_E_Phase3_Y_Z.txt	FHM	Agilent 19597	single color	USACE
PRO_22_Ovary_96hp_F_Phase3_Y_Z.txt	FHM	Agilent 19597	single color	USACE
PRO_22_Ovary_96hp_G_Phase3_Y_Z.txt	FHM	Agilent 19597	single color	USACE
PRO_300_Ovary_192h_A_Phase3_Y_Z.txt	FHM	Agilent 19597	single color	USACE
PRO_300_Ovary_192h_B_Phase3_Y_Z.txt	FHM	Agilent 19597	single color	USACE
PRO_300_Ovary_192h_C_Phase3_Y_Z.txt	FHM	Agilent 19597	single color	USACE
PRO_300_Ovary_192h_D_Phase3_Y_Z.txt	FHM	Agilent 19597	single color	USACE
PRO_300_Ovary_192h_E_Phase3_Y_Z.txt	FHM	Agilent 19597	single color	USACE
PRO_300_Ovary_192h_F_Phase3_Y_Z.txt	FHM	Agilent 19597	single color	USACE
PRO_300_Ovary_192h_G_Phase3_Y_Z.txt	FHM	Agilent 19597	single color	USACE
PRO_300_Ovary_192hp_A_Phase3_Y_Z.txt	FHM	Agilent 19597	single color	USACE
PRO_300_Ovary_192hp_B_Phase3_Y_Z.txt	FHM	Agilent 19597	single color	USACE
PRO_300_Ovary_192hp_C_Phase3_Y_Z.txt	FHM	Agilent 19597	single color	USACE
PRO_300_Ovary_192hp_D_Phase3_Y_Z.txt	FHM	Agilent 19597	single color	USACE
PRO_300_Ovary_192hp_E_Phase3_Y_Z.txt	FHM	Agilent 19597	single color	USACE
PRO_300_Ovary_192hp_G_Phase3_Y_Z.txt	FHM	Agilent 19597	single color	USACE
PRO_300_Ovary_24h_A_Phase3_Y_Z.txt	FHM	Agilent 19597	single color	USACE
PRO_300_Ovary_24h_B_Phase3_Y_Z.txt	FHM	Agilent 19597	single color	USACE
PRO_300_Ovary_24h_C_Phase3_Y_Z.txt	FHM	Agilent 19597	single color	USACE
PRO_300_Ovary_24h_D_Phase3_Y_Z.txt	FHM	Agilent 19597	single color	USACE
PRO_300_Ovary_24h_E_Phase3_Y_Z.txt	FHM	Agilent 19597	single color	USACE
PRO_300_Ovary_24h_F_Phase3_Y_Z.txt	FHM	Agilent 19597	single color	USACE
PRO_300_Ovary_24hp_A_Phase3_Y_Z.txt	FHM	Agilent 19597	single color	USACE
PRO_300_Ovary_24hp_B_Phase3_Y_Z.txt	FHM	Agilent 19597	single color	USACE
PRO_300_Ovary_24hp_C_Phase3_Y_Z.txt	FHM	Agilent 19597	single color	USACE
PRO_300_Ovary_24hp_D_Phase3_Y_Z.txt	FHM	Agilent 19597	single color	USACE
PRO_300_Ovary_24hp_E_Phase3_Y_Z.txt	FHM	Agilent 19597	single color	USACE
PRO_300_Ovary_24hp_F_Phase3_Y_Z.txt	FHM	Agilent 19597	single color	USACE
PRO_300_Ovary_24hp_G_Phase3_Y_Z.txt	FHM	Agilent 19597	single color	USACE
PRO_300_Ovary_48h_A_Phase3_Y_Z.txt	FHM	Agilent 19597	single color	USACE
PRO_300_Ovary_48h_B_Phase3_Y_Z.txt	FHM	Agilent 19597	single color	USACE
PRO_300_Ovary_48h_C_Phase3_Y_Z.txt	FHM	Agilent 19597	single color	USACE
PRO_300_Ovary_48h_D_Phase3_Y_Z.txt	FHM	Agilent 19597	single color	USACE
PRO_300_Ovary_48h_E_Phase3_Y_Z.txt	FHM	Agilent 19597	single color	USACE
PRO_300_Ovary_48h_F_Phase3_Y_Z.txt	FHM	Agilent 19597	single color	USACE
PRO_300_Ovary_48h_G_Phase3_Y_Z.txt	FHM	Agilent 19597	single color	USACE
PRO_300_Ovary_48hp_A_Phase3_Y_Z.txt	FHM	Agilent 19597	single color	USACE
PRO_300_Ovary_48hp_B_Phase3_Y_Z.txt	FHM	Agilent 19597	single color	USACE
PRO_300_Ovary_48hp_C_Phase3_Y_Z.txt	FHM	Agilent 19597	single color	USACE
PRO_300_Ovary_48hp_D_Phase3_Y_Z.txt	FHM	Agilent 19597	single color	USACE
PRO_300_Ovary_48hp_E_Phase3_Y_Z.txt	FHM	Agilent 19597	single color	USACE
PRO_300_Ovary_48hp_F_Phase3_Y_Z.txt	FHM	Agilent 19597	single color	USACE
PRO_300_Ovary_48hp_G_Phase3_Y_Z.txt	FHM	Agilent 19597	single color	USACE
PRO_300_Ovary_96h_A_Phase3_Y_Z.txt	FHM	Agilent 19597	single color	USACE
PRO_300_Ovary_96h_B_Phase3_Y_Z.txt	FHM	Agilent 19597	single color	USACE
PRO_300_Ovary_96h_C_Phase3_Y_Z.txt	FHM	Agilent 19597	single color	USACE
PRO_300_Ovary_96h_D_Phase3_Y_Z.txt	FHM	Agilent 19597	single color	USACE
PRO_300_Ovary_96h_E_Phase3_Y_Z.txt	FHM	Agilent 19597	single color	USACE
PRO_300_Ovary_96h_F_Phase3_Y_Z.txt	FHM	Agilent 19597	single color	USACE
PRO_300_Ovary_96h_G_Phase3_Y_Z.txt	FHM	Agilent 19597	single color	USACE
PRO_300_Ovary_96hp_A_Phase3_Y_Z.txt	FHM	Agilent 19597	single color	USACE
PRO_300_Ovary_96hp_B_Phase3_Y_Z.txt	FHM	Agilent 19597	single color	USACE
PRO_300_Ovary_96hp_C_Phase3_Y_Z.txt	FHM	Agilent 19597	single color	USACE
PRO_300_Ovary_96hp_D_Phase3_Y_Z.txt	FHM	Agilent 19597	single color	USACE
PRO_300_Ovary_96hp_E_Phase3_Y_Z.txt	FHM	Agilent 19597	single color	USACE
PRO_300_Ovary_96hp_F_Phase3_Y_Z.txt	FHM	Agilent 19597	single color	USACE
PRO_300_Ovary_96hp_G_Phase3_Y_Z.txt	FHM	Agilent 19597	single color	USACE
PRO_Control_Ovary_012h10h_1_X_Y_Z.txt	FHM	Agilent 19597	single color	USACE
PRO_Control_Ovary_012h10h_2_X_Y_Z.txt	FHM	Agilent 19597	single color	USACE
PRO_Control_Ovary_012h10h_3_X_Y_Z.txt	FHM	Agilent 19597	single color	USACE
PRO_Control_Ovary_012h10h_4_X_Y_Z.txt	FHM	Agilent 19597	single color	USACE
PRO_Control_Ovary_012h12h_1_X_Y_Z.txt	FHM	Agilent 19597	single color	USACE
PRO_Control_Ovary_012h12h_2_X_Y_Z.txt	FHM	Agilent 19597	single color	USACE
PRO_Control_Ovary_012h12h_3_X_Y_Z.txt	FHM	Agilent 19597	single color	USACE
PRO_Control_Ovary_012h12h_4_X_Y_Z.txt	FHM	Agilent 19597	single color	USACE
PRO_Control_Ovary_012h2h_1_X_Y_Z.txt	FHM	Agilent 19597	single color	USACE
PRO_Control_Ovary_012h2h_2_X_Y_Z.txt	FHM	Agilent 19597	single color	USACE
PRO_Control_Ovary_012h2h_3_X_Y_Z.txt	FHM	Agilent 19597	single color	USACE
PRO_Control_Ovary_012h2h_4_X_Y_Z.txt	FHM	Agilent 19597	single color	USACE
PRO_Control_Ovary_012h4h_1_X_Y_Z.txt	FHM	Agilent 19597	single color	USACE
PRO_Control_Ovary_012h4h_2_X_Y_Z.txt	FHM	Agilent 19597	single color	USACE
PRO_Control_Ovary_012h4h_3_X_Y_Z.txt	FHM	Agilent 19597	single color	USACE
PRO_Control_Ovary_012h4h_4_X_Y_Z.txt	FHM	Agilent 19597	single color	USACE
PRO_Control_Ovary_012h6h_1_X_Y_Z.txt	FHM	Agilent 19597	single color	USACE
PRO_Control_Ovary_012h6h_2_X_Y_Z.txt	FHM	Agilent 19597	single color	USACE
PRO_Control_Ovary_012h6h_3_X_Y_Z.txt	FHM	Agilent 19597	single color	USACE
PRO_Control_Ovary_012h6h_4_X_Y_Z.txt	FHM	Agilent 19597	single color	USACE
PRO_Control_Ovary_012h8h_1_X_Y_Z.txt	FHM	Agilent 19597	single color	USACE
PRO_Control_Ovary_012h8h_2_X_Y_Z.txt	FHM	Agilent 19597	single color	USACE
PRO_Control_Ovary_012h8h_3_X_Y_Z.txt	FHM	Agilent 19597	single color	USACE
PRO_Control_Ovary_012h8h_4_X_Y_Z.txt	FHM	Agilent 19597	single color	USACE
PRO_Control_Ovary_192h_A_Phase3_Y_Z.txt	FHM	Agilent 19597	single color	USACE
PRO_Control_Ovary_192h_B_Phase3_Y_Z.txt	FHM	Agilent 19597	single color	USACE
PRO_Control_Ovary_192h_C_Phase3_Y_Z.txt	FHM	Agilent 19597	single color	USACE
PRO_Control_Ovary_192h_D_Phase3_Y_Z.txt	FHM	Agilent 19597	single color	USACE
PRO_Control_Ovary_192h_E_Phase3_Y_Z.txt	FHM	Agilent 19597	single color	USACE
PRO_Control_Ovary_192h_F_Phase3_Y_Z.txt	FHM	Agilent 19597	single color	USACE
PRO_Control_Ovary_192h_G_Phase3_Y_Z.txt	FHM	Agilent 19597	single color	USACE
PRO_Control_Ovary_192hp_A_Phase3_Y_Z.txt	FHM	Agilent 19597	single color	USACE
PRO_Control_Ovary_192hp_B_Phase3_Y_Z.txt	FHM	Agilent 19597	single color	USACE
PRO_Control_Ovary_192hp_C_Phase3_Y_Z.txt	FHM	Agilent 19597	single color	USACE
PRO_Control_Ovary_192hp_D_Phase3_Y_Z.txt	FHM	Agilent 19597	single color	USACE
PRO_Control_Ovary_192hp_F_Phase3_Y_Z.txt	FHM	Agilent 19597	single color	USACE
PRO_Control_Ovary_192hp_G_Phase3_Y_Z.txt	FHM	Agilent 19597	single color	USACE
PRO_Control_Ovary_24h12h_1_X_Y_Z.txt	FHM	Agilent 19597	single color	USACE
PRO_Control_Ovary_24h12h_2_X_Y_Z.txt	FHM	Agilent 19597	single color	USACE
PRO_Control_Ovary_24h12h_3_X_Y_Z.txt	FHM	Agilent 19597	single color	USACE
PRO_Control_Ovary_24h12h_4_X_Y_Z.txt	FHM	Agilent 19597	single color	USACE
PRO_Control_Ovary_24h24h_1_X_Y_Z.txt	FHM	Agilent 19597	single color	USACE
PRO_Control_Ovary_24h24h_2_X_Y_Z.txt	FHM	Agilent 19597	single color	USACE
PRO_Control_Ovary_24h24h_3_X_Y_Z.txt	FHM	Agilent 19597	single color	USACE
PRO_Control_Ovary_24h24h_4_X_Y_Z.txt	FHM	Agilent 19597	single color	USACE
PRO_Control_Ovary_24h6h_1_X_Y_Z.txt	FHM	Agilent 19597	single color	USACE
PRO_Control_Ovary_24h6h_2_X_Y_Z.txt	FHM	Agilent 19597	single color	USACE
PRO_Control_Ovary_24h6h_3_X_Y_Z.txt	FHM	Agilent 19597	single color	USACE
PRO_Control_Ovary_24h6h_4_X_Y_Z.txt	FHM	Agilent 19597	single color	USACE
PRO_Control_Ovary_24h_A_Phase3_Y_Z.txt	FHM	Agilent 19597	single color	USACE
PRO_Control_Ovary_24h_B_Phase3_Y_Z.txt	FHM	Agilent 19597	single color	USACE
PRO_Control_Ovary_24h_C_Phase3_Y_Z.txt	FHM	Agilent 19597	single color	USACE
PRO_Control_Ovary_24h_D_Phase3_Y_Z.txt	FHM	Agilent 19597	single color	USACE
PRO_Control_Ovary_24h_E_Phase3_Y_Z.txt	FHM	Agilent 19597	single color	USACE
PRO_Control_Ovary_24h_F_Phase3_Y_Z.txt	FHM	Agilent 19597	single color	USACE
PRO_Control_Ovary_24h_G_Phase3_Y_Z.txt	FHM	Agilent 19597	single color	USACE
PRO_Control_Ovary_24hp_A_Phase3_Y_Z.txt	FHM	Agilent 19597	single color	USACE
PRO_Control_Ovary_24hp_B_Phase3_Y_Z.txt	FHM	Agilent 19597	single color	USACE
PRO_Control_Ovary_24hp_C_Phase3_Y_Z.txt	FHM	Agilent 19597	single color	USACE
PRO_Control_Ovary_24hp_D_Phase3_Y_Z.txt	FHM	Agilent 19597	single color	USACE
PRO_Control_Ovary_24hp_E_Phase3_Y_Z.txt	FHM	Agilent 19597	single color	USACE
PRO_Control_Ovary_24hp_F_Phase3_Y_Z.txt	FHM	Agilent 19597	single color	USACE
PRO_Control_Ovary_24hp_G_Phase3_Y_Z.txt	FHM	Agilent 19597	single color	USACE
PRO_Control_Ovary_48h_A_Phase3_Y_Z.txt	FHM	Agilent 19597	single color	USACE
PRO_Control_Ovary_48h_B_Phase3_Y_Z.txt	FHM	Agilent 19597	single color	USACE
PRO_Control_Ovary_48h_C_Phase3_Y_Z.txt	FHM	Agilent 19597	single color	USACE
PRO_Control_Ovary_48h_D_Phase3_Y_Z.txt	FHM	Agilent 19597	single color	USACE
PRO_Control_Ovary_48h_E_Phase3_Y_Z.txt	FHM	Agilent 19597	single color	USACE
PRO_Control_Ovary_48h_F_Phase3_Y_Z.txt	FHM	Agilent 19597	single color	USACE
PRO_Control_Ovary_48h_G_Phase3_Y_Z.txt	FHM	Agilent 19597	single color	USACE
PRO_Control_Ovary_48hp_A_Phase3_Y_Z.txt	FHM	Agilent 19597	single color	USACE
PRO_Control_Ovary_48hp_B_Phase3_Y_Z.txt	FHM	Agilent 19597	single color	USACE
PRO_Control_Ovary_48hp_C_Phase3_Y_Z.txt	FHM	Agilent 19597	single color	USACE
PRO_Control_Ovary_48hp_D_Phase3_Y_Z.txt	FHM	Agilent 19597	single color	USACE
PRO_Control_Ovary_48hp_E_Phase3_Y_Z.txt	FHM	Agilent 19597	single color	USACE
PRO_Control_Ovary_48hp_F_Phase3_Y_Z.txt	FHM	Agilent 19597	single color	USACE
PRO_Control_Ovary_48hp_G_Phase3_Y_Z.txt	FHM	Agilent 19597	single color	USACE
PRO_Control_Ovary_96h_A_Phase3_Y_Z.txt	FHM	Agilent 19597	single color	USACE
PRO_Control_Ovary_96h_B_Phase3_Y_Z.txt	FHM	Agilent 19597	single color	USACE
PRO_Control_Ovary_96h_C_Phase3_Y_Z.txt	FHM	Agilent 19597	single color	USACE
PRO_Control_Ovary_96h_D_Phase3_Y_Z.txt	FHM	Agilent 19597	single color	USACE
PRO_Control_Ovary_96h_E_Phase3_Y_Z.txt	FHM	Agilent 19597	single color	USACE
PRO_Control_Ovary_96h_F_Phase3_Y_Z.txt	FHM	Agilent 19597	single color	USACE
PRO_Control_Ovary_96h_G_Phase3_Y_Z.txt	FHM	Agilent 19597	single color	USACE
PRO_Control_Ovary_96hp_A_Phase3_Y_Z.txt	FHM	Agilent 19597	single color	USACE
PRO_Control_Ovary_96hp_B_Phase3_Y_Z.txt	FHM	Agilent 19597	single color	USACE
PRO_Control_Ovary_96hp_C_Phase3_Y_Z.txt	FHM	Agilent 19597	single color	USACE
PRO_Control_Ovary_96hp_E_Phase3_Y_Z.txt	FHM	Agilent 19597	single color	USACE
PRO_Control_Ovary_96hp_F_Phase3_Y_Z.txt	FHM	Agilent 19597	single color	USACE
PRO_Control_Ovary_96hp_G_Phase3_Y_Z.txt	FHM	Agilent 19597	single color	USACE
RDX_0.01_Ovary_21d_1_05mgL_Y_Z.txt	FHM	Agilent 19597	single color	USACE
RDX_0.01_Ovary_21d_2_05mgL_Y_Z.txt	FHM	Agilent 19597	single color	USACE
RDX_0.01_Ovary_21d_3_05mgL_Y_Z.txt	FHM	Agilent 19597	single color	USACE
RDX_0.1_Ovary_21d_1_05mgL_Y_Z.txt	FHM	Agilent 19597	single color	USACE
RDX_0.1_Ovary_21d_2_05mgL_Y_Z.txt	FHM	Agilent 19597	single color	USACE
RDX_0.1_Ovary_21d_3_05mgL_Y_Z.txt	FHM	Agilent 19597	single color	USACE
RDX_0.7_Ovary_21d_1_05mgL_Y_Z.txt	FHM	Agilent 19597	single color	USACE
RDX_0.7_Ovary_21d_2_05mgL_Y_Z.txt	FHM	Agilent 19597	single color	USACE
RDX_0.7_Ovary_21d_3_05mgL_Y_Z.txt	FHM	Agilent 19597	single color	USACE
RDX_0.7_Ovary_21d_4_05mgL_Y_Z.txt	FHM	Agilent 19597	single color	USACE
RDX_3_Ovary_21d_1_05mgL_Y_Z.txt	FHM	Agilent 19597	single color	USACE
RDX_3_Ovary_21d_2_05mgL_Y_Z.txt	FHM	Agilent 19597	single color	USACE
RDX_3_Ovary_21d_3_05mgL_Y_Z.txt	FHM	Agilent 19597	single color	USACE
RDX_3_Ovary_21d_4_05mgL_Y_Z.txt	FHM	Agilent 19597	single color	USACE
RDX_5_Ovary_21d_1_05mgL_Y_Z.txt	FHM	Agilent 19597	single color	USACE
RDX_5_Ovary_21d_2_05mgL_Y_Z.txt	FHM	Agilent 19597	single color	USACE
RDX_5_Ovary_21d_3_05mgL_Y_Z.txt	FHM	Agilent 19597	single color	USACE
RDX_5_Ovary_21d_4_05mgL_Y_Z.txt	FHM	Agilent 19597	single color	USACE
RDX_Control_Ovary_21d_1_05mgL_Y_Z.txt	FHM	Agilent 19597	single color	USACE
RDX_Control_Ovary_21d_2_05mgL_Y_Z.txt	FHM	Agilent 19597	single color	USACE
RDX_Control_Ovary_21d_3_05mgL_Y_Z.txt	FHM	Agilent 19597	single color	USACE
RDX_Control_Ovary_21d_4_05mgL_Y_Z.txt	FHM	Agilent 19597	single color	USACE
TB_30_Ovary_192h_1_Phase3_Y_Z.txt	FHM	Agilent 19597	single color	USACE
TB_30_Ovary_192h_2_Phase3_Y_Z.txt	FHM	Agilent 19597	single color	USACE
TB_30_Ovary_192h_3_Phase3_Y_Z.txt	FHM	Agilent 19597	single color	USACE
TB_30_Ovary_192h_4_Phase3_Y_Z.txt	FHM	Agilent 19597	single color	USACE
TB_30_Ovary_192h_5_Phase3_Y_Z.txt	FHM	Agilent 19597	single color	USACE
TB_30_Ovary_192h_6_Phase3_Y_Z.txt	FHM	Agilent 19597	single color	USACE
TB_30_Ovary_192h_7_Phase3_Y_Z.txt	FHM	Agilent 19597	single color	USACE
TB_30_Ovary_192hp_1_Phase3_Y_Z.txt	FHM	Agilent 19597	single color	USACE
TB_30_Ovary_192hp_2_Phase3_Y_Z.txt	FHM	Agilent 19597	single color	USACE
TB_30_Ovary_24h_1_Phase3_Y_Z.txt	FHM	Agilent 19597	single color	USACE
TB_30_Ovary_24h_2_Phase3_Y_Z.txt	FHM	Agilent 19597	single color	USACE
TB_30_Ovary_24h_3_Phase3_Y_Z.txt	FHM	Agilent 19597	single color	USACE
TB_30_Ovary_24h_4_Phase3_Y_Z.txt	FHM	Agilent 19597	single color	USACE
TB_30_Ovary_24h_5_Phase3_Y_Z.txt	FHM	Agilent 19597	single color	USACE
TB_30_Ovary_24h_6_Phase3_Y_Z.txt	FHM	Agilent 19597	single color	USACE
TB_30_Ovary_24h_7_Phase3_Y_Z.txt	FHM	Agilent 19597	single color	USACE
TB_30_Ovary_24h_8_Phase3_Y_Z.txt	FHM	Agilent 19597	single color	USACE
TB_30_Ovary_24hp_1_Phase3_Y_Z.txt	FHM	Agilent 19597	single color	USACE
TB_30_Ovary_24hp_2_Phase3_Y_Z.txt	FHM	Agilent 19597	single color	USACE
TB_30_Ovary_24hp_3_Phase3_Y_Z.txt	FHM	Agilent 19597	single color	USACE
TB_30_Ovary_24hp_4_Phase3_Y_Z.txt	FHM	Agilent 19597	single color	USACE
TB_30_Ovary_24hp_5_Phase3_Y_Z.txt	FHM	Agilent 19597	single color	USACE
TB_30_Ovary_24hp_6_Phase3_Y_Z.txt	FHM	Agilent 19597	single color	USACE
TB_30_Ovary_24hp_7_Phase3_Y_Z.txt	FHM	Agilent 19597	single color	USACE
TB_30_Ovary_48h_1_Phase3_Y_Z.txt	FHM	Agilent 19597	single color	USACE
TB_30_Ovary_48h_2_Phase3_Y_Z.txt	FHM	Agilent 19597	single color	USACE
TB_30_Ovary_48h_3_Phase3_Y_Z.txt	FHM	Agilent 19597	single color	USACE
TB_30_Ovary_48h_4_Phase3_Y_Z.txt	FHM	Agilent 19597	single color	USACE
TB_30_Ovary_48h_5_Phase3_Y_Z.txt	FHM	Agilent 19597	single color	USACE
TB_30_Ovary_48h_6_Phase3_Y_Z.txt	FHM	Agilent 19597	single color	USACE
TB_30_Ovary_48h_7_Phase3_Y_Z.txt	FHM	Agilent 19597	single color	USACE
TB_30_Ovary_48h_8_Phase3_Y_Z.txt	FHM	Agilent 19597	single color	USACE
TB_30_Ovary_48hp_1_Phase3_Y_Z.txt	FHM	Agilent 19597	single color	USACE
TB_30_Ovary_48hp_2_Phase3_Y_Z.txt	FHM	Agilent 19597	single color	USACE
TB_30_Ovary_48hp_3_Phase3_Y_Z.txt	FHM	Agilent 19597	single color	USACE
TB_30_Ovary_48hp_4_Phase3_Y_Z.txt	FHM	Agilent 19597	single color	USACE
TB_30_Ovary_96h_1_Phase3_Y_Z.txt	FHM	Agilent 19597	single color	USACE
TB_30_Ovary_96h_2_Phase3_Y_Z.txt	FHM	Agilent 19597	single color	USACE
TB_30_Ovary_96h_3_Phase3_Y_Z.txt	FHM	Agilent 19597	single color	USACE
TB_30_Ovary_96h_4_Phase3_Y_Z.txt	FHM	Agilent 19597	single color	USACE
TB_30_Ovary_96h_5_Phase3_Y_Z.txt	FHM	Agilent 19597	single color	USACE
TB_30_Ovary_96h_6_Phase3_Y_Z.txt	FHM	Agilent 19597	single color	USACE
TB_30_Ovary_96h_7_Phase3_Y_Z.txt	FHM	Agilent 19597	single color	USACE
TB_30_Ovary_96h_8_Phase3_Y_Z.txt	FHM	Agilent 19597	single color	USACE
TB_30_Ovary_96hp_1_Phase3_Y_Z.txt	FHM	Agilent 19597	single color	USACE
TB_30_Ovary_96hp_2_Phase3_Y_Z.txt	FHM	Agilent 19597	single color	USACE
TB_30_Ovary_96hp_3_Phase3_Y_Z.txt	FHM	Agilent 19597	single color	USACE
TB_30_Ovary_96hp_4_Phase3_Y_Z.txt	FHM	Agilent 19597	single color	USACE
TB_30_Ovary_96hp_5_Phase3_Y_Z.txt	FHM	Agilent 19597	single color	USACE
TB_500_Ovary_192h_1_Phase3_Y_Z.txt	FHM	Agilent 19597	single color	USACE
TB_500_Ovary_192h_2_Phase3_Y_Z.txt	FHM	Agilent 19597	single color	USACE
TB_500_Ovary_192h_3_Phase3_Y_Z.txt	FHM	Agilent 19597	single color	USACE
TB_500_Ovary_192h_4_Phase3_Y_Z.txt	FHM	Agilent 19597	single color	USACE
TB_500_Ovary_192h_5_Phase3_Y_Z.txt	FHM	Agilent 19597	single color	USACE
TB_500_Ovary_192h_6_Phase3_Y_Z.txt	FHM	Agilent 19597	single color	USACE
TB_500_Ovary_192h_7_Phase3_Y_Z.txt	FHM	Agilent 19597	single color	USACE
TB_500_Ovary_192h_8_Phase3_Y_Z.txt	FHM	Agilent 19597	single color	USACE
TB_500_Ovary_192hp_1_Phase3_Y_Z.txt	FHM	Agilent 19597	single color	USACE
TB_500_Ovary_192hp_2_Phase3_Y_Z.txt	FHM	Agilent 19597	single color	USACE
TB_500_Ovary_192hp_3_Phase3_Y_Z.txt	FHM	Agilent 19597	single color	USACE
TB_500_Ovary_192hp_4_Phase3_Y_Z.txt	FHM	Agilent 19597	single color	USACE
TB_500_Ovary_24h_1_Phase3_Y_Z.txt	FHM	Agilent 19597	single color	USACE
TB_500_Ovary_24h_2_Phase3_Y_Z.txt	FHM	Agilent 19597	single color	USACE
TB_500_Ovary_24h_3_Phase3_Y_Z.txt	FHM	Agilent 19597	single color	USACE
TB_500_Ovary_24h_4_Phase3_Y_Z.txt	FHM	Agilent 19597	single color	USACE
TB_500_Ovary_24h_5_Phase3_Y_Z.txt	FHM	Agilent 19597	single color	USACE
TB_500_Ovary_24h_6_Phase3_Y_Z.txt	FHM	Agilent 19597	single color	USACE
TB_500_Ovary_24h_7_Phase3_Y_Z.txt	FHM	Agilent 19597	single color	USACE
TB_500_Ovary_24h_8_Phase3_Y_Z.txt	FHM	Agilent 19597	single color	USACE
TB_500_Ovary_24hp_1_Phase3_Y_Z.txt	FHM	Agilent 19597	single color	USACE
TB_500_Ovary_24hp_2_Phase3_Y_Z.txt	FHM	Agilent 19597	single color	USACE
TB_500_Ovary_24hp_3_Phase3_Y_Z.txt	FHM	Agilent 19597	single color	USACE
TB_500_Ovary_24hp_4_Phase3_Y_Z.txt	FHM	Agilent 19597	single color	USACE
TB_500_Ovary_24hp_5_Phase3_Y_Z.txt	FHM	Agilent 19597	single color	USACE
TB_500_Ovary_24hp_6_Phase3_Y_Z.txt	FHM	Agilent 19597	single color	USACE
TB_500_Ovary_48h_1_Phase3_Y_Z.txt	FHM	Agilent 19597	single color	USACE
TB_500_Ovary_48h_2_Phase3_Y_Z.txt	FHM	Agilent 19597	single color	USACE
TB_500_Ovary_48h_3_Phase3_Y_Z.txt	FHM	Agilent 19597	single color	USACE
TB_500_Ovary_48h_4_Phase3_Y_Z.txt	FHM	Agilent 19597	single color	USACE
TB_500_Ovary_48h_5_Phase3_Y_Z.txt	FHM	Agilent 19597	single color	USACE
TB_500_Ovary_48h_6_Phase3_Y_Z.txt	FHM	Agilent 19597	single color	USACE
TB_500_Ovary_48h_7_Phase3_Y_Z.txt	FHM	Agilent 19597	single color	USACE
TB_500_Ovary_48h_8_Phase3_Y_Z.txt	FHM	Agilent 19597	single color	USACE
TB_500_Ovary_48hp_1_Phase3_Y_Z.txt	FHM	Agilent 19597	single color	USACE
TB_500_Ovary_48hp_2_Phase3_Y_Z.txt	FHM	Agilent 19597	single color	USACE
TB_500_Ovary_48hp_3_Phase3_Y_Z.txt	FHM	Agilent 19597	single color	USACE
TB_500_Ovary_48hp_4_Phase3_Y_Z.txt	FHM	Agilent 19597	single color	USACE
TB_500_Ovary_48hp_5_Phase3_Y_Z.txt	FHM	Agilent 19597	single color	USACE
TB_500_Ovary_48hp_6_Phase3_Y_Z.txt	FHM	Agilent 19597	single color	USACE
TB_500_Ovary_48hp_7_Phase3_Y_Z.txt	FHM	Agilent 19597	single color	USACE
TB_500_Ovary_96h_1_Phase3_Y_Z.txt	FHM	Agilent 19597	single color	USACE
TB_500_Ovary_96h_2_Phase3_Y_Z.txt	FHM	Agilent 19597	single color	USACE
TB_500_Ovary_96h_3_Phase3_Y_Z.txt	FHM	Agilent 19597	single color	USACE
TB_500_Ovary_96h_4_Phase3_Y_Z.txt	FHM	Agilent 19597	single color	USACE
TB_500_Ovary_96h_5_Phase3_Y_Z.txt	FHM	Agilent 19597	single color	USACE
TB_500_Ovary_96h_6_Phase3_Y_Z.txt	FHM	Agilent 19597	single color	USACE
TB_500_Ovary_96hp_1_Phase3_Y_Z.txt	FHM	Agilent 19597	single color	USACE
TB_500_Ovary_96hp_2_Phase3_Y_Z.txt	FHM	Agilent 19597	single color	USACE
TB_500_Ovary_96hp_3_Phase3_Y_Z.txt	FHM	Agilent 19597	single color	USACE
TB_500_Ovary_96hp_4_Phase3_Y_Z.txt	FHM	Agilent 19597	single color	USACE
TB_500_Ovary_96hp_5_Phase3_Y_Z.txt	FHM	Agilent 19597	single color	USACE
TB_500_Ovary_96hp_6_Phase3_Y_Z.txt	FHM	Agilent 19597	single color	USACE
TB_500_Ovary_96hp_7_Phase3_Y_Z.txt	FHM	Agilent 19597	single color	USACE
TB_Control_Ovary_192h_1_Phase3_Y_Z.txt	FHM	Agilent 19597	single color	USACE
TB_Control_Ovary_192h_2_Phase3_Y_Z.txt	FHM	Agilent 19597	single color	USACE
TB_Control_Ovary_192h_3_Phase3_Y_Z.txt	FHM	Agilent 19597	single color	USACE
TB_Control_Ovary_192h_4_Phase3_Y_Z.txt	FHM	Agilent 19597	single color	USACE
TB_Control_Ovary_192h_5_Phase3_Y_Z.txt	FHM	Agilent 19597	single color	USACE
TB_Control_Ovary_192h_6_Phase3_Y_Z.txt	FHM	Agilent 19597	single color	USACE
TB_Control_Ovary_192h_7_Phase3_Y_Z.txt	FHM	Agilent 19597	single color	USACE
TB_Control_Ovary_192h_8_Phase3_Y_Z.txt	FHM	Agilent 19597	single color	USACE
TB_Control_Ovary_192hp_1_Phase3_Y_Z.txt	FHM	Agilent 19597	single color	USACE
TB_Control_Ovary_192hp_2_Phase3_Y_Z.txt	FHM	Agilent 19597	single color	USACE
TB_Control_Ovary_192hp_3_Phase3_Y_Z.txt	FHM	Agilent 19597	single color	USACE
TB_Control_Ovary_192hp_4_Phase3_Y_Z.txt	FHM	Agilent 19597	single color	USACE
TB_Control_Ovary_192hp_5_Phase3_Y_Z.txt	FHM	Agilent 19597	single color	USACE
TB_Control_Ovary_24h_1_Phase3_Y_Z.txt	FHM	Agilent 19597	single color	USACE
TB_Control_Ovary_24h_2_Phase3_Y_Z.txt	FHM	Agilent 19597	single color	USACE
TB_Control_Ovary_24h_3_Phase3_Y_Z.txt	FHM	Agilent 19597	single color	USACE
TB_Control_Ovary_24h_4_Phase3_Y_Z.txt	FHM	Agilent 19597	single color	USACE
TB_Control_Ovary_24h_5_Phase3_Y_Z.txt	FHM	Agilent 19597	single color	USACE
TB_Control_Ovary_24h_6_Phase3_Y_Z.txt	FHM	Agilent 19597	single color	USACE
TB_Control_Ovary_24h_7_Phase3_Y_Z.txt	FHM	Agilent 19597	single color	USACE
TB_Control_Ovary_24hp_1_Phase3_Y_Z.txt	FHM	Agilent 19597	single color	USACE
TB_Control_Ovary_24hp_2_Phase3_Y_Z.txt	FHM	Agilent 19597	single color	USACE
TB_Control_Ovary_24hp_3_Phase3_Y_Z.txt	FHM	Agilent 19597	single color	USACE
TB_Control_Ovary_24hp_4_Phase3_Y_Z.txt	FHM	Agilent 19597	single color	USACE
TB_Control_Ovary_24hp_5_Phase3_Y_Z.txt	FHM	Agilent 19597	single color	USACE
TB_Control_Ovary_24hp_6_Phase3_Y_Z.txt	FHM	Agilent 19597	single color	USACE
TB_Control_Ovary_24hp_7_Phase3_Y_Z.txt	FHM	Agilent 19597	single color	USACE
TB_Control_Ovary_48h_1_Phase3_Y_Z.txt	FHM	Agilent 19597	single color	USACE
TB_Control_Ovary_48h_2_Phase3_Y_Z.txt	FHM	Agilent 19597	single color	USACE
TB_Control_Ovary_48h_3_Phase3_Y_Z.txt	FHM	Agilent 19597	single color	USACE
TB_Control_Ovary_48h_4_Phase3_Y_Z.txt	FHM	Agilent 19597	single color	USACE
TB_Control_Ovary_48h_5_Phase3_Y_Z.txt	FHM	Agilent 19597	single color	USACE
TB_Control_Ovary_48h_6_Phase3_Y_Z.txt	FHM	Agilent 19597	single color	USACE
TB_Control_Ovary_48h_7_Phase3_Y_Z.txt	FHM	Agilent 19597	single color	USACE
TB_Control_Ovary_48h_8_Phase3_Y_Z.txt	FHM	Agilent 19597	single color	USACE
TB_Control_Ovary_48hp_1_Phase3_Y_Z.txt	FHM	Agilent 19597	single color	USACE
TB_Control_Ovary_48hp_2_Phase3_Y_Z.txt	FHM	Agilent 19597	single color	USACE
TB_Control_Ovary_48hp_3_Phase3_Y_Z.txt	FHM	Agilent 19597	single color	USACE
TB_Control_Ovary_48hp_4_Phase3_Y_Z.txt	FHM	Agilent 19597	single color	USACE
TB_Control_Ovary_48hp_5_Phase3_Y_Z.txt	FHM	Agilent 19597	single color	USACE
TB_Control_Ovary_48hp_6_Phase3_Y_Z.txt	FHM	Agilent 19597	single color	USACE
TB_Control_Ovary_96h_1_Phase3_Y_Z.txt	FHM	Agilent 19597	single color	USACE
TB_Control_Ovary_96h_2_Phase3_Y_Z.txt	FHM	Agilent 19597	single color	USACE
TB_Control_Ovary_96h_3_Phase3_Y_Z.txt	FHM	Agilent 19597	single color	USACE
TB_Control_Ovary_96h_4_Phase3_Y_Z.txt	FHM	Agilent 19597	single color	USACE
TB_Control_Ovary_96h_5_Phase3_Y_Z.txt	FHM	Agilent 19597	single color	USACE
TB_Control_Ovary_96h_6_Phase3_Y_Z.txt	FHM	Agilent 19597	single color	USACE
TB_Control_Ovary_96hp_1_Phase3_Y_Z.txt	FHM	Agilent 19597	single color	USACE
TB_Control_Ovary_96hp_2_Phase3_Y_Z.txt	FHM	Agilent 19597	single color	USACE
TB_Control_Ovary_96hp_3_Phase3_Y_Z.txt	FHM	Agilent 19597	single color	USACE
TB_Control_Ovary_96hp_4_Phase3_Y_Z.txt	FHM	Agilent 19597	single color	USACE
TB_Control_Ovary_96hp_5_Phase3_Y_Z.txt	FHM	Agilent 19597	single color	USACE
TB_Control_Ovary_96hp_6_Phase3_Y_Z.txt	FHM	Agilent 19597	single color	USACE
TB_Control_Ovary_96hp_7_Phase3_Y_Z.txt	FHM	Agilent 19597	single color	USACE
TRI_1500_Ovary_192h_A_Phase3_Y_Z.txt	FHM	Agilent 19597	single color	USACE
TRI_1500_Ovary_192h_B_Phase3_Y_Z.txt	FHM	Agilent 19597	single color	USACE
TRI_1500_Ovary_192h_C_Phase3_Y_Z.txt	FHM	Agilent 19597	single color	USACE
TRI_1500_Ovary_192h_D_Phase3_Y_Z.txt	FHM	Agilent 19597	single color	USACE
TRI_1500_Ovary_192hp_A_Phase3_Y_Z.txt	FHM	Agilent 19597	single color	USACE
TRI_1500_Ovary_192hp_B_Phase3_Y_Z.txt	FHM	Agilent 19597	single color	USACE
TRI_1500_Ovary_192hp_C_Phase3_Y_Z.txt	FHM	Agilent 19597	single color	USACE
TRI_1500_Ovary_192hp_D_Phase3_Y_Z.txt	FHM	Agilent 19597	single color	USACE
TRI_1500_Ovary_24h_A_Phase3_Y_Z.txt	FHM	Agilent 19597	single color	USACE
TRI_1500_Ovary_24h_B_Phase3_Y_Z.txt	FHM	Agilent 19597	single color	USACE
TRI_1500_Ovary_24h_C_Phase3_Y_Z.txt	FHM	Agilent 19597	single color	USACE
TRI_1500_Ovary_24h_D_Phase3_Y_Z.txt	FHM	Agilent 19597	single color	USACE
TRI_1500_Ovary_24hp_A_Phase3_Y_Z.txt	FHM	Agilent 19597	single color	USACE
TRI_1500_Ovary_24hp_B_Phase3_Y_Z.txt	FHM	Agilent 19597	single color	USACE
TRI_1500_Ovary_24hp_C_Phase3_Y_Z.txt	FHM	Agilent 19597	single color	USACE
TRI_1500_Ovary_24hp_D_Phase3_Y_Z.txt	FHM	Agilent 19597	single color	USACE
TRI_1500_Ovary_48h_A_Phase3_Y_Z.txt	FHM	Agilent 19597	single color	USACE
TRI_1500_Ovary_48h_B_Phase3_Y_Z.txt	FHM	Agilent 19597	single color	USACE
TRI_1500_Ovary_48h_C_Phase3_Y_Z.txt	FHM	Agilent 19597	single color	USACE
TRI_1500_Ovary_48h_D_Phase3_Y_Z.txt	FHM	Agilent 19597	single color	USACE
TRI_1500_Ovary_48hp_A_Phase3_Y_Z.txt	FHM	Agilent 19597	single color	USACE
TRI_1500_Ovary_48hp_B_Phase3_Y_Z.txt	FHM	Agilent 19597	single color	USACE
TRI_1500_Ovary_48hp_C_Phase3_Y_Z.txt	FHM	Agilent 19597	single color	USACE
TRI_1500_Ovary_48hp_D_Phase3_Y_Z.txt	FHM	Agilent 19597	single color	USACE
TRI_1500_Ovary_96h_A_Phase3_Y_Z.txt	FHM	Agilent 19597	single color	USACE
TRI_1500_Ovary_96h_B_Phase3_Y_Z.txt	FHM	Agilent 19597	single color	USACE
TRI_1500_Ovary_96h_C_Phase3_Y_Z.txt	FHM	Agilent 19597	single color	USACE
TRI_1500_Ovary_96h_D_Phase3_Y_Z.txt	FHM	Agilent 19597	single color	USACE
TRI_1500_Ovary_96hp_A_Phase3_Y_Z.txt	FHM	Agilent 19597	single color	USACE
TRI_1500_Ovary_96hp_B_Phase3_Y_Z.txt	FHM	Agilent 19597	single color	USACE
TRI_1500_Ovary_96hp_C_Phase3_Y_Z.txt	FHM	Agilent 19597	single color	USACE
TRI_1500_Ovary_96hp_D_Phase3_Y_Z.txt	FHM	Agilent 19597	single color	USACE
TRI_1740_Ovary_ACT12h_A_X_Y_Z.txt	FHM	Agilent 19597	single color	USACE
TRI_1740_Ovary_ACT12h_B_X_Y_Z.txt	FHM	Agilent 19597	single color	USACE
TRI_1740_Ovary_ACT12h_C_X_Y_Z.txt	FHM	Agilent 19597	single color	USACE
TRI_1740_Ovary_ACT12h_D_X_Y_Z.txt	FHM	Agilent 19597	single color	USACE
TRI_1740_Ovary_ACT1h_A_X_Y_Z.txt	FHM	Agilent 19597	single color	USACE
TRI_1740_Ovary_ACT1h_B_X_Y_Z.txt	FHM	Agilent 19597	single color	USACE
TRI_1740_Ovary_ACT1h_C_X_Y_Z.txt	FHM	Agilent 19597	single color	USACE
TRI_1740_Ovary_ACT1h_D_X_Y_Z.txt	FHM	Agilent 19597	single color	USACE
TRI_1740_Ovary_ACT2h_A_X_Y_Z.txt	FHM	Agilent 19597	single color	USACE
TRI_1740_Ovary_ACT2h_B_X_Y_Z.txt	FHM	Agilent 19597	single color	USACE
TRI_1740_Ovary_ACT2h_C_X_Y_Z.txt	FHM	Agilent 19597	single color	USACE
TRI_1740_Ovary_ACT2h_D_X_Y_Z.txt	FHM	Agilent 19597	single color	USACE
TRI_1740_Ovary_ACT4h_A_X_Y_Z.txt	FHM	Agilent 19597	single color	USACE
TRI_1740_Ovary_ACT4h_B_X_Y_Z.txt	FHM	Agilent 19597	single color	USACE
TRI_1740_Ovary_ACT4h_C_X_Y_Z.txt	FHM	Agilent 19597	single color	USACE
TRI_1740_Ovary_ACT4h_D_X_Y_Z.txt	FHM	Agilent 19597	single color	USACE
TRI_1740_Ovary_ACT8h_A_X_Y_Z.txt	FHM	Agilent 19597	single color	USACE
TRI_1740_Ovary_ACT8h_B_X_Y_Z.txt	FHM	Agilent 19597	single color	USACE
TRI_1740_Ovary_ACT8h_C_X_Y_Z.txt	FHM	Agilent 19597	single color	USACE
TRI_1740_Ovary_ACT8h_D_X_Y_Z.txt	FHM	Agilent 19597	single color	USACE
TRI_300_Ovary_192h_A_Phase3_Y_Z.txt	FHM	Agilent 19597	single color	USACE
TRI_300_Ovary_192h_B_Phase3_Y_Z.txt	FHM	Agilent 19597	single color	USACE
TRI_300_Ovary_192h_C_Phase3_Y_Z.txt	FHM	Agilent 19597	single color	USACE
TRI_300_Ovary_192h_D_Phase3_Y_Z.txt	FHM	Agilent 19597	single color	USACE
TRI_300_Ovary_192hp_A_Phase3_Y_Z.txt	FHM	Agilent 19597	single color	USACE
TRI_300_Ovary_192hp_B_Phase3_Y_Z.txt	FHM	Agilent 19597	single color	USACE
TRI_300_Ovary_192hp_C_Phase3_Y_Z.txt	FHM	Agilent 19597	single color	USACE
TRI_300_Ovary_192hp_D_Phase3_Y_Z.txt	FHM	Agilent 19597	single color	USACE
TRI_300_Ovary_24h_A_Phase3_Y_Z.txt	FHM	Agilent 19597	single color	USACE
TRI_300_Ovary_24h_B_Phase3_Y_Z.txt	FHM	Agilent 19597	single color	USACE
TRI_300_Ovary_24h_C_Phase3_Y_Z.txt	FHM	Agilent 19597	single color	USACE
TRI_300_Ovary_24h_D_Phase3_Y_Z.txt	FHM	Agilent 19597	single color	USACE
TRI_300_Ovary_24hp_A_Phase3_Y_Z.txt	FHM	Agilent 19597	single color	USACE
TRI_300_Ovary_24hp_B_Phase3_Y_Z.txt	FHM	Agilent 19597	single color	USACE
TRI_300_Ovary_24hp_C_Phase3_Y_Z.txt	FHM	Agilent 19597	single color	USACE
TRI_300_Ovary_24hp_D_Phase3_Y_Z.txt	FHM	Agilent 19597	single color	USACE
TRI_300_Ovary_48h_A_Phase3_Y_Z.txt	FHM	Agilent 19597	single color	USACE
TRI_300_Ovary_48h_B_Phase3_Y_Z.txt	FHM	Agilent 19597	single color	USACE
TRI_300_Ovary_48h_C_Phase3_Y_Z.txt	FHM	Agilent 19597	single color	USACE
TRI_300_Ovary_48h_D_Phase3_Y_Z.txt	FHM	Agilent 19597	single color	USACE
TRI_300_Ovary_48hp_A_Phase3_Y_Z.txt	FHM	Agilent 19597	single color	USACE
TRI_300_Ovary_48hp_B_Phase3_Y_Z.txt	FHM	Agilent 19597	single color	USACE
TRI_300_Ovary_48hp_C_Phase3_Y_Z.txt	FHM	Agilent 19597	single color	USACE
TRI_300_Ovary_48hp_D_Phase3_Y_Z.txt	FHM	Agilent 19597	single color	USACE
TRI_300_Ovary_96h_A_Phase3_Y_Z.txt	FHM	Agilent 19597	single color	USACE
TRI_300_Ovary_96h_B_Phase3_Y_Z.txt	FHM	Agilent 19597	single color	USACE
TRI_300_Ovary_96h_C_Phase3_Y_Z.txt	FHM	Agilent 19597	single color	USACE
TRI_300_Ovary_96h_D_Phase3_Y_Z.txt	FHM	Agilent 19597	single color	USACE
TRI_300_Ovary_96hp_A_Phase3_Y_Z.txt	FHM	Agilent 19597	single color	USACE
TRI_300_Ovary_96hp_B_Phase3_Y_Z.txt	FHM	Agilent 19597	single color	USACE
TRI_300_Ovary_96hp_C_Phase3_Y_Z.txt	FHM	Agilent 19597	single color	USACE
TRI_300_Ovary_96hp_D_Phase3_Y_Z.txt	FHM	Agilent 19597	single color	USACE
TRI_Control_Ovary_192h_A_Phase3_Y_Z.txt	FHM	Agilent 19597	single color	USACE
TRI_Control_Ovary_192h_B_Phase3_Y_Z.txt	FHM	Agilent 19597	single color	USACE
TRI_Control_Ovary_192h_C_Phase3_Y_Z.txt	FHM	Agilent 19597	single color	USACE
TRI_Control_Ovary_192h_D_Phase3_Y_Z.txt	FHM	Agilent 19597	single color	USACE
TRI_Control_Ovary_192hp_A_Phase3_Y_Z.txt	FHM	Agilent 19597	single color	USACE
TRI_Control_Ovary_192hp_B_Phase3_Y_Z.txt	FHM	Agilent 19597	single color	USACE
TRI_Control_Ovary_192hp_C_Phase3_Y_Z.txt	FHM	Agilent 19597	single color	USACE
TRI_Control_Ovary_192hp_D_Phase3_Y_Z.txt	FHM	Agilent 19597	single color	USACE
TRI_Control_Ovary_24h_A_Phase3_Y_Z.txt	FHM	Agilent 19597	single color	USACE
TRI_Control_Ovary_24h_B_Phase3_Y_Z.txt	FHM	Agilent 19597	single color	USACE
TRI_Control_Ovary_24h_C_Phase3_Y_Z.txt	FHM	Agilent 19597	single color	USACE
TRI_Control_Ovary_24h_D_Phase3_Y_Z.txt	FHM	Agilent 19597	single color	USACE
TRI_Control_Ovary_24h_E_Phase3_Y_Z.txt	FHM	Agilent 19597	single color	USACE
TRI_Control_Ovary_24hp_A_Phase3_Y_Z.txt	FHM	Agilent 19597	single color	USACE
TRI_Control_Ovary_24hp_B_Phase3_Y_Z.txt	FHM	Agilent 19597	single color	USACE
TRI_Control_Ovary_24hp_C_Phase3_Y_Z.txt	FHM	Agilent 19597	single color	USACE
TRI_Control_Ovary_24hp_D_Phase3_Y_Z.txt	FHM	Agilent 19597	single color	USACE
TRI_Control_Ovary_48h_A_Phase3_Y_Z.txt	FHM	Agilent 19597	single color	USACE
TRI_Control_Ovary_48h_B_Phase3_Y_Z.txt	FHM	Agilent 19597	single color	USACE
TRI_Control_Ovary_48h_C_Phase3_Y_Z.txt	FHM	Agilent 19597	single color	USACE
TRI_Control_Ovary_48hp_A_Phase3_Y_Z.txt	FHM	Agilent 19597	single color	USACE
TRI_Control_Ovary_48hp_B_Phase3_Y_Z.txt	FHM	Agilent 19597	single color	USACE
TRI_Control_Ovary_48hp_C_Phase3_Y_Z.txt	FHM	Agilent 19597	single color	USACE
TRI_Control_Ovary_48hp_D_Phase3_Y_Z.txt	FHM	Agilent 19597	single color	USACE
TRI_Control_Ovary_96h_A_Phase3_Y_Z.txt	FHM	Agilent 19597	single color	USACE
TRI_Control_Ovary_96h_B_Phase3_Y_Z.txt	FHM	Agilent 19597	single color	USACE
TRI_Control_Ovary_96h_C_Phase3_Y_Z.txt	FHM	Agilent 19597	single color	USACE
TRI_Control_Ovary_96h_D_Phase3_Y_Z.txt	FHM	Agilent 19597	single color	USACE
TRI_Control_Ovary_96hp_A_Phase3_Y_Z.txt	FHM	Agilent 19597	single color	USACE
TRI_Control_Ovary_96hp_B_Phase3_Y_Z.txt	FHM	Agilent 19597	single color	USACE
TRI_Control_Ovary_96hp_C_Phase3_Y_Z.txt	FHM	Agilent 19597	single color	USACE
TRI_Control_Ovary_96hp_D_Phase3_Y_Z.txt	FHM	Agilent 19597	single color	USACE
TRI_Control_Ovary_ACT12h_A_X_Y_Z.txt	FHM	Agilent 19597	single color	USACE
TRI_Control_Ovary_ACT12h_B_X_Y_Z.txt	FHM	Agilent 19597	single color	USACE
TRI_Control_Ovary_ACT12h_C_X_Y_Z.txt	FHM	Agilent 19597	single color	USACE
TRI_Control_Ovary_ACT12h_D_X_Y_Z.txt	FHM	Agilent 19597	single color	USACE
TRI_Control_Ovary_ACT1h_A_X_Y_Z.txt	FHM	Agilent 19597	single color	USACE
TRI_Control_Ovary_ACT1h_B_X_Y_Z.txt	FHM	Agilent 19597	single color	USACE
TRI_Control_Ovary_ACT1h_C_X_Y_Z.txt	FHM	Agilent 19597	single color	USACE
TRI_Control_Ovary_ACT1h_D_X_Y_Z.txt	FHM	Agilent 19597	single color	USACE
TRI_Control_Ovary_ACT2h_A_X_Y_Z.txt	FHM	Agilent 19597	single color	USACE
TRI_Control_Ovary_ACT2h_B_X_Y_Z.txt	FHM	Agilent 19597	single color	USACE
TRI_Control_Ovary_ACT2h_C_X_Y_Z.txt	FHM	Agilent 19597	single color	USACE
TRI_Control_Ovary_ACT2h_D_X_Y_Z.txt	FHM	Agilent 19597	single color	USACE
TRI_Control_Ovary_ACT4h_A_X_Y_Z.txt	FHM	Agilent 19597	single color	USACE
TRI_Control_Ovary_ACT4h_B_X_Y_Z.txt	FHM	Agilent 19597	single color	USACE
TRI_Control_Ovary_ACT4h_C_X_Y_Z.txt	FHM	Agilent 19597	single color	USACE
TRI_Control_Ovary_ACT4h_D_X_Y_Z.txt	FHM	Agilent 19597	single color	USACE
TRI_Control_Ovary_ACT8h_A_X_Y_Z.txt	FHM	Agilent 19597	single color	USACE
TRI_Control_Ovary_ACT8h_B_X_Y_Z.txt	FHM	Agilent 19597	single color	USACE
TRI_Control_Ovary_ACT8h_C_X_Y_Z.txt	FHM	Agilent 19597	single color	USACE
TRI_Control_Ovary_ACT8h_D_X_Y_Z.txt	FHM	Agilent 19597	single color	USACE
TbBPABPA_100_Ovary_14d_1_X_Y_Z.txt	FHM	Agilent 19597	single color	USACE
TbBPABPA_100_Ovary_14d_2_X_Y_Z.txt	FHM	Agilent 19597	single color	USACE
TbBPABPA_100_Ovary_14d_3_X_Y_Z.txt	FHM	Agilent 19597	single color	USACE
TbBPABPA_100_Ovary_14d_4_X_Y_Z.txt	FHM	Agilent 19597	single color	USACE
TbBPABPA_100_Ovary_14d_5_X_Y_Z.txt	FHM	Agilent 19597	single color	USACE
TbBPABPA_10_Ovary_14d_1_X_Y_Z.txt	FHM	Agilent 19597	single color	USACE
TbBPABPA_10_Ovary_14d_2_X_Y_Z.txt	FHM	Agilent 19597	single color	USACE
TbBPABPA_10_Ovary_14d_3_X_Y_Z.txt	FHM	Agilent 19597	single color	USACE
TbBPABPA_10_Ovary_14d_4_X_Y_Z.txt	FHM	Agilent 19597	single color	USACE
TbBPATB_500_Ovary_14d_1_X_Y_Z.txt	FHM	Agilent 19597	single color	USACE
TbBPATB_500_Ovary_14d_2_X_Y_Z.txt	FHM	Agilent 19597	single color	USACE
TbBPATB_500_Ovary_14d_3_X_Y_Z.txt	FHM	Agilent 19597	single color	USACE
TbBPATB_500_Ovary_14d_4_X_Y_Z.txt	FHM	Agilent 19597	single color	USACE
TbBPATB_500_Ovary_14d_5_X_Y_Z.txt	FHM	Agilent 19597	single color	USACE
TbBPATbBPA_100_Ovary_14d_1_X_Y_Z.txt	FHM	Agilent 19597	single color	USACE
TbBPATbBPA_100_Ovary_14d_2_X_Y_Z.txt	FHM	Agilent 19597	single color	USACE
TbBPATbBPA_100_Ovary_14d_3_X_Y_Z.txt	FHM	Agilent 19597	single color	USACE
TbBPATbBPA_100_Ovary_14d_4_X_Y_Z.txt	FHM	Agilent 19597	single color	USACE
TbBPATbBPA_100_Ovary_14d_5_X_Y_Z.txt	FHM	Agilent 19597	single color	USACE
TbBPATbBPA_100_Ovary_14d_6_X_Y_Z.txt	FHM	Agilent 19597	single color	USACE
TbBPATbBPA_10_Ovary_14d_1_X_Y_Z.txt	FHM	Agilent 19597	single color	USACE
TbBPATbBPA_10_Ovary_14d_2_X_Y_Z.txt	FHM	Agilent 19597	single color	USACE
TbBPATbBPA_10_Ovary_14d_3_X_Y_Z.txt	FHM	Agilent 19597	single color	USACE
TbBPATbBPA_10_Ovary_14d_4_X_Y_Z.txt	FHM	Agilent 19597	single color	USACE
TbBPA_Control_Ovary_14d_1_X_Y_Z.txt	FHM	Agilent 19597	single color	USACE
TbBPA_Control_Ovary_14d_2_X_Y_Z.txt	FHM	Agilent 19597	single color	USACE
TbBPA_Control_Ovary_14d_3_X_Y_Z.txt	FHM	Agilent 19597	single color	USACE
TbBPA_Control_Ovary_14d_4_X_Y_Z.txt	FHM	Agilent 19597	single color	USACE
TbBPA_Control_Ovary_14d_5_X_Y_Z.txt	FHM	Agilent 19597	single color	USACE
TbBPA_Control_Ovary_14d_6_X_Y_Z.txt	FHM	Agilent 19597	single color	USACE
TbEE2EE2_10_Ovary_14d_1_X_Y_Z.txt	FHM	Agilent 19597	single color	USACE
TbEE2EE2_10_Ovary_14d_2_X_Y_Z.txt	FHM	Agilent 19597	single color	USACE
TbEE2EE2_10_Ovary_14d_3_X_Y_Z.txt	FHM	Agilent 19597	single color	USACE
TbEE2EE2_10_Ovary_14d_4_X_Y_Z.txt	FHM	Agilent 19597	single color	USACE
TbEE2EE2_10_Ovary_14d_5_X_Y_Z.txt	FHM	Agilent 19597	single color	USACE
TbEE2EE2_1_Ovary_14d_1_X_Y_Z.txt	FHM	Agilent 19597	single color	USACE
TbEE2EE2_1_Ovary_14d_2_X_Y_Z.txt	FHM	Agilent 19597	single color	USACE
[truncated: 779 more rows]

## Sheet: NCBI data summary
NCBI zebrafish
Series	Agilent design	title
GSE10157	13223	Altered gene expression in zebrafish embryos exposed to tert-butylhydroquinone and 2,3,7,8-tetrachlorodibenzo-p-dioxin
GSE15410	13223	AB* zebrafish embryos exposed to 1 ng/mL TCDD from 1d to 5d post-fertilization
GSE10951	15064	Hypoxia alters gene expression in the gonads of zebrafish
GSE14861	15064	Small fish comp tox ZF haloperidol 96 h ovary
GSE27680	15064	Transcriptional Response of Zebrafish Embryos Exposed to Neurotoxic Compounds Reveals a Muscle Activity Dependent hspb11 Expression
GSE23156	19161	Effects of PKC412 on gene expression and link to physiological effects in zebrafish Danio rerio eleuthero-embryos
GSE23157	19161	Effects of diazepam on gene expression and link to physiological effects in different life stages in zebrafish Danio rerio
GSE27067	19161	Comparison of genomic, morphological, and behavioral responses among fathead minnow (Pimephales promelas ) and zebrafish (Danio rerio) to acute RDX exposure
GSE28351	19161	Effects of bisphenol A on ovarian gene expression in fathead minnows and zebrafish [ZF data set]
GSE34616	19161	Transcriptome response to genistein in zebrafish embryos
GSE39169	19161	Environmentally relevant concentrations of the flame retardant BDE-209 in sediment cause minimal effects on Zebrafish embryos
GSE42766	19161	Effect of 17 ß-estradiol on developing zebrafish embryos
GSE44130	19161	Structurally distinct polycyclic aromatic hydrocarbons induce differential transcriptional responses in developing zebrafish
GSE44263	19161	Transcriptomic effects of endocrine disruptors in zebrafish embryos
GSE45562	19161	Time course experiment of 17ß-estradiol (E2) treatment in the zebrafish
NCBI fathead minnow
GSE21100	19597	One Year RDX Exposure, Liver Tissue Investigation
GSE21102	19597	Sub-adult RDX Exposure, Whole Body Tissue Investigation
GSE23521	19597	Effect of surface waters from Eglin Air Force Base on gene expression in fathead minnow (Pimephales promelas)
GSE27067	19597	Comparison of genomic, morphological, and behavioral responses among fathead minnow (Pimephales promelas ) and zebrafish (Danio rerio) to acute RDX exposure
GSE29350	19597	Gene Expression of Fathead Minnow Exposed to Primary and Secondary Treated Effluents
GSE34947	19597	Effects of exposure to the ß-blocker propanolol on the reproductive behavior and gene expression of the fathead minnow, Pimephales promelas
GSE36465	19597	A Short-Term Study Investigating the Estrogenic Potency of Diethylstilbesterol in the Fathead Minnow (Pimephales promelas): Exposure Phase
GSE36466	19597	A Short-Term Study Investigating the Estrogenic Potency of Diethylstilbesterol in the Fathead Minnow (Pimephales promelas): Recovery phase
GSE37550	19597	Effect of urban effluents on fathead minnow gene expression: linkages between pollutants and physiological processes
GSE38287	19597	The ureic-based herbicide linuron and the model anti-androgen flutamide regulate common gene networks in the fathead minnow (Pimephales promelas) ovary
GSE38288	19597	The effects of progesterone on the fathead minnow testis
GSE38289	19597	Effects of DHT on the ovary of fathead minnow
GSE44839	19597	The effects of different concentrations of phenanthrene on FHM liver
GSE44840	19597	Investigating the changes in gene expression of liver tissue exposed to phenanthrene over 72hr
GSE49098	19597	Transcriptomic-Based Effects Monitoring for Endocrine Active Chemicals—Assessing Relative Contribution of Treated Wastewater to Downstream Pollution
GSE53204	19597	Using transcriptomic tools to evaluate biological effects across effluent gradients at a diverse set of study sites in Minnesota, USA
GSE54506	19597	Comparative Transcriptomic Response from Fathead Minnow Liver and Blood Exposed to Environmentally Relevant Perfluorochemicals Concentrations
