# Supplementary material for: Fish connectivity mapping: linking chemical stressors by their mechanisms of action-driven transcriptomic profiles
Source: BMC Genomics. 2016 Jan 28;17:84. doi: 10.1186/s12864-016-2406-y (PMC4730593; doi:10.1186/s12864-016-2406-y)
Supplement: Additional file 2: Table S2. — A complete list of query signatures constructed in the current study. Signatures were named after fish sample treatment conditions by the order of chemical, dose, gender, tissue, and exposure duration. Some conditions may each have multiple signatures generated because of either repeated experiments or different parameters in analysis. (XLSX 19 kb) [file 12864_2016_2406_MOESM2_ESM.xlsx]

## Sheet: signatures withinPlatformSpecie
No.Probes	Signature Name (Agilent 13223_15064)		No.Probes	Signature Name (Agilent 19161)		No.Probes	Signature Name (Agilent 19597_36574)
4	APM_5.83uM_embryo_24hWedNov121339282014.sig		4	BAA_25uM_embryo_24hpfThuNov131310252014.sig		100	bifenthrin_0.15ugL_larvae_48hr__ControlSatNov081351132014.sig.subset100
20	O2_1mgL_Testis_4dSatJan311824562015.sig		6	BAA_25uM_embryo_48hpfThuNov131317442014.sig		100	bifenthrin_0.15ugL_larvae_48hr__ControlSatNov081357382014.sig.subset100
100	tBHQ_10uM_embryo_6hSatNov082131302014.sig		24	BDE_12500ngG_embryo_8daysSatJan311651122015.sig		100	bifenthrin_0.15ugL_larvae_48hr__ControlSatNov081404132014.sig.subset100
83	TCDD_2nM_embryo_6hSatNov082132282014.sig		24	BDE_12500ngG_embryo_8daysThuNov131238582014.sig		100	bifenthrin_0.15ugL_larvae_48hr__ControlSatNov081412072014.sig.subset100
100	EE2_30ngL_femaleOvary_96hrSatNov081615302014.sig		56	bisphenol_8.5mgL_embryo_48hrSatJan311656372015.sig		100	bifenthrin_0.3ugL_larvae_48hr__ControlSatNov081414562014.sig.subset100
100	EE2_30ngL_femaleOvary_96hrSatNov081620462014.sig		100	bisphenol_8mgL_embryo_48hrSatJan311655382015.sig		100	Bifenthrin_1.6ugL_Larvae_48h__ControlSatNov081344382014.sig.subset100
100	EE2_30ngL_maleBrain_48hrSatNov081616072014.sig		6	BPA_0.01ugL_ovary_96hrSatJan311647072015.sig		100	DES_100_Liver_96hSatJan311124382015.sig
100	EE2_30ngL_maleBrain_48hrSatNov081621082014.sig		35	BPA_10ugL_ovary_96hrSatJan311643322015.sig		100	DES_100_Liver_96hSatJan311125142015.sig
100	EE2_30ngL_maleBrain_96hrSatNov081621292014.sig		50	diazepam_273ngL_brain_14dSatJan311710062015.sig		29	DES_1_Liver_96hSatJan311124512015.sig
100	EE2_30ngL_maleLiver_48hrSatNov081941112014.sig		100	diazepam_273ugL_brain_14dSatJan311710412015.sig		100	E2a_999_MaleLiver_14dSatJan311131052015.sig
100	EE2_30ngL_maleTestis_48hrSatNov081616402014.sig		34	E2_1uM_embryo_4dpfSatJan311652272015.sig		100	E2b_X_MaleLiver_14dSatJan311132292015.sig
34	EE2_30ngL_maleTestis_48hrSatNov081621482014.sig		34	E2_1uM_embryo_4dpfThuNov131240302014.sig		100	EE2_25ngL_Liver_72hSatNov081349322014.sig.subset100
7	EE2_30ngL_maleTestis_96hrSatNov081622062014.sig		6	EE2_0.65mgL_embryo_48hrSatJan311653072015.sig		17	EFFHa_5Perc_MaleLiver_14dSatJan311131422015.sig
100	FAD_25ugL_femaleBrain_48hrSatNov081617162014.sig		100	Genistein_2.4mgL_embryo_48hrSatJan311648512015.sig		81	EFFHb_5Perc_MaleLiver_14dSatJan311132582015.sig
100	FAD_25ugL_femaleBrain_96hrSatNov081622482014.sig		100	Genistein_2.4mgL_embryo_48hrSatJan311650272015.sig		100	ElyDS_999_liver_4dSatJan311140512015.sig
100	FAD_25ugL_femaleOvary_48hrSatNov081617512014.sig		7	linuron_1.2mgL_embryo_48hrSatJan311702582015.sig		100	ElyEFF_999_liver_4dSatJan311139512015.sig
100	FAD_25ugL_femaleOvary_48hrSatNov081623092014.sig		100	linuron_1.2mgL_embryo_48hrSatJan311704502015.sig		100	ElyUS_999_liver_4dSatJan311139182015.sig
100	FAD_25ugL_femaleOvary_96hrSatNov081623282014.sig		100	linuron_1.3mgL_embryo_48hrSatJan311703572015.sig		4	FAD_50_Ovary_06h2hSatJan311318162015.sig
100	FAD_25ugL_maleBrain_96hrSatNov081618172014.sig		100	linuron_1.3mgL_embryo_48hrSatJan311705572015.sig		5	FAD_5_Ovary_06h30mSatJan311319322015.sig
100	FAD_25ugL_maleBrain_96hrSatNov081623472014.sig		100	methylparaben_19.8mgL_embryo_48hrSatJan311657402015.sig		6	FLU_500_Ovary_192hpSatJan311338352015.sig
68	FIP_5ugL_femaleOvary_48hrSatNov081629032014.sig		100	methylparaben_24.4mgL_embryo_48hrSatJan311658322015.sig		5	FLU_500_Ovary_192hSatJan311337402015.sig
100	FIP_5ugL_maleTestis_48hrSatNov081631002014.sig		100	PKC412_2ugL_wholebody_6dpfSatJan311708032015.sig		26	FLU_50_Ovary_96hSatJan311342532015.sig
100	FLU_1700ugL_femaleOvary_48hrSatNov081632252014.sig		100	PKC412_2ugL_wholebody_6dpfSatJan311709102015.sig		100	GEM_15_Ovary_8dSatJan311307592015.sig
100	FLU_1700ugL_maleTestis_24hrSatNov081634252014.sig		26	PKC412_40ugL_wholebody_6dpfSatJan311708322015.sig		100	GEM_600_Ovary_8dSatJan311308262015.sig
100	FLU_1700ugL_maleTestis_48hrSatNov081635522014.sig		77	prochloraz_1.7mgL_embryo_48hrSatJan311706412015.sig		100	HutchinsonDS_999_liver_4dSatJan311137052015.sig
100	KET_370ugL_femaleOvary_24hrSatNov081639082014.sig		100	prochloraz_2mgL_embryo_48hrSatJan311707292015.sig		100	HutchinsonEFF_999_liver_4dSatJan311136212015.sig
75	KET_370ugL_femaleOvary_48hrSatNov081640282014.sig		100	propanil_1.1mgL_embryo_48hrSatJan311700112015.sig		4	KTC_150_Ovary_24h24hSatJan311344042015.sig
100	MUS_500ugL_femaleBrain_48hrSatNov081643382014.sig		80	propanil_1.1mgL_embryo_48hrSatJan311701502015.sig		6	Permethrin_7.5ugL_MaleBrain_72hSatNov081332562014.sig
92	MUS_500ugL_maleBrain_48hrSatNov081645342014.sig		100	RDX_15mgL_fry_96hrSatJan311713512015.sig		5	phenanthrene_High_Liver_48hrSatJan311125522015.sig
100	PRO_500ugL_femaleBrain_48hrSatNov081646442014.sig		100	RDX_3.8mgL_fry_96hrSatJan311712312015.sig		100	RochesterDS_999_liver_4dSatJan311138512015.sig
100	PRO_500ugL_femaleOvary_48hrSatNov081647592014.sig		100	RDX_7.5mgL_fry_96hrSatJan311713122015.sig		12	RochesterEFF_999_liver_4dSatJan311138222015.sig
93	PRO_500ugL_maleTestis_48hrSatNov081649122014.sig		100	Estradiol_5ugL_maleLiver_12hrsThuNov131323082014.sig		100	RochesterUS_999_liver_4dSatJan311137562015.sig
100	TRB_3ugL_femaleBrain_96hrSatNov081618402014.sig		100	Estradiol_5ugL_maleLiver_24hrsThuNov131323492014.sig		27	TB_30_Ovary_192hSatJan311409102015.sig
100	TRB_3ugL_femaleBrain_96hrSatNov081624052014.sig		100	Estradiol_5ugL_maleLiver_48hrsThuNov131324252014.sig		59	TB_30_Ovary_24hSatJan311410522015.sig
68	TRB_3ugL_femaleOvary_24hrSatNov081651102014.sig		71	Estradiol_5ugL_maleLiver_4hrsThuNov131325012014.sig		21	TB_30_Ovary_96hpSatJan311413592015.sig
100	TRI_2500ugL_maleTestis_24hrSatNov081654212014.sig		100	FLU_1700ugL_femaleOvary_48hrSatNov081920542014.sig		45	TB_30_Ovary_96hSatJan311414542015.sig
100	VIN_1000ugL_femaleOvary_48hrSatNov081657362014.sig		100	PRO_500ugL_femaleBrain_48hrSatNov081922052014.sig		9	TB_500_Ovary_192hSatJan311408392015.sig
100	VIN_1000ugL_maleTestis_24hrSatNov081659302014.sig		100	PRO_500ugL_femaleOvary_48hrSatNov081923182014.sig		4	TB_500_Ovary_24hSatJan311410252015.sig
100	VIN_1000ugL_maleTestis_48hrSatNov081700462014.sig		72.1053			12	TB_500_Ovary_48hSatJan311412292015.sig
88.3077						25	TB_500_Ovary_96hpSatJan311413372015.sig
						100	Terbufos_57.5ugL_MaleBrain_72hSatNov081333392014.sig
						82	TRI_1500_Ovary_48hpSatJan311418502015.sig
						4	VZ_200_Ovary_24hSatJan311423492015.sig
						6	VZ_700_Ovary_48hSatJan311425082015.sig
						4	Wastewater_999_Liver_48hSatJan311125372015.sig
						6	cypermethrin_1ugL_larvae_48hr__ControlSatNov081420182014.sig.subset
						56.6087

## Sheet: signatures acrossPlatformSpecie
No. Probes	Agilent15064IDswapTO19161
16	O2_1mgL_Testis_4dSatJan311850042015.sig.500.EntrySwapped.out.collapsed
375	tBHQ_10uM_embryo_6hMonNov171730442014.sig.500.EntrySwapped.out.collapsed
70	TCDD_2nM_embryo_6hMonNov171731392014.sig.500.EntrySwapped.out.collapsed
203	EE2_30ngL_femaleOvary_96hrMonNov171404482014.sig.500.EntrySwapped.out.collapsed
203	EE2_30ngL_femaleOvary_96hrMonNov171413292014.sig.500.EntrySwapped.out.collapsed
191	EE2_30ngL_maleBrain_48hrMonNov171405312014.sig.500.EntrySwapped.out.collapsed
93	EE2_30ngL_maleBrain_48hrMonNov171413562014.sig.500.EntrySwapped.out.collapsed
205	EE2_30ngL_maleBrain_96hrMonNov171414272014.sig.500.EntrySwapped.out.collapsed
306	EE2_30ngL_maleLiver_48hrMonNov171604182014.sig.500.EntrySwapped.out.collapsed
194	EE2_30ngL_maleTestis_48hrMonNov171406072014.sig.500.EntrySwapped.out.collapsed
15	EE2_30ngL_maleTestis_48hrMonNov171414442014.sig.500.EntrySwapped.out.collapsed
189	FAD_25ugL_femaleBrain_48hrMonNov171406492014.sig.500.EntrySwapped.out.collapsed
198	FAD_25ugL_femaleBrain_96hrMonNov171416062014.sig.500.EntrySwapped.out.collapsed
216	FAD_25ugL_femaleOvary_48hrMonNov171407352014.sig.500.EntrySwapped.out.collapsed
219	FAD_25ugL_femaleOvary_48hrMonNov171416282014.sig.500.EntrySwapped.out.collapsed
203	FAD_25ugL_femaleOvary_96hrMonNov171416502014.sig.500.EntrySwapped.out.collapsed
179	FAD_25ugL_maleBrain_96hrMonNov171408032014.sig.500.EntrySwapped.out.collapsed
179	FAD_25ugL_maleBrain_96hrMonNov171417162014.sig.500.EntrySwapped.out.collapsed
43	FIP_5ugL_femaleOvary_48hrMonNov171426172014.sig.500.EntrySwapped.out.collapsed
166	FIP_5ugL_maleTestis_48hrMonNov171428292014.sig.500.EntrySwapped.out.collapsed
336	FLU_1700ugL_femaleOvary_48hrMonNov171430022014.sig.500.EntrySwapped.out.collapsed
320	FLU_1700ugL_maleTestis_24hrMonNov171432172014.sig.500.EntrySwapped.out.collapsed
281	FLU_1700ugL_maleTestis_48hrMonNov171434122014.sig.500.EntrySwapped.out.collapsed
294	KET_370ugL_femaleOvary_24hrMonNov171438262014.sig.500.EntrySwapped.out.collapsed
49	KET_370ugL_femaleOvary_48hrMonNov171440192014.sig.500.EntrySwapped.out.collapsed
112	MUS_500ugL_femaleBrain_48hrMonNov171444032014.sig.500.EntrySwapped.out.collapsed
61	MUS_500ugL_maleBrain_48hrMonNov171446232014.sig.500.EntrySwapped.out.collapsed
300	PRO_500ugL_femaleBrain_48hrMonNov171447422014.sig.500.EntrySwapped.out.collapsed
249	PRO_500ugL_femaleOvary_48hrMonNov171449122014.sig.500.EntrySwapped.out.collapsed
72	PRO_500ugL_maleTestis_48hrMonNov171450362014.sig.500.EntrySwapped.out.collapsed
175	TRB_3ugL_femaleBrain_96hrMonNov171408272014.sig.500.EntrySwapped.out.collapsed
175	TRB_3ugL_femaleBrain_96hrMonNov171417382014.sig.500.EntrySwapped.out.collapsed
48	TRB_3ugL_femaleOvary_24hrMonNov171453012014.sig.500.EntrySwapped.out.collapsed
140	TRI_2500ugL_maleTestis_24hrMonNov171456542014.sig.500.EntrySwapped.out.collapsed
128	VIN_1000ugL_femaleOvary_48hrMonNov171500262014.sig.500.EntrySwapped.out.collapsed
257	VIN_1000ugL_maleTestis_24hrMonNov171502322014.sig.500.EntrySwapped.out.collapsed
241	VIN_1000ugL_maleTestis_48hrMonNov171503532014.sig.500.EntrySwapped.out.collapsed
181.108
	Agilent15064IDswapTO19597
9	O2_1mgL_Testis_4dSatJan311850042015.sig.500.EntrySwapped.out.collapsed
244	tBHQ_10uM_embryo_6hMonNov171730442014.sig.500.EntrySwapped.out.collapsed
44	TCDD_2nM_embryo_6hMonNov171731392014.sig.500.EntrySwapped.out.collapsed
115	EE2_30ngL_femaleOvary_96hrMonNov171404482014.sig.500.EntrySwapped.out.collapsed
115	EE2_30ngL_femaleOvary_96hrMonNov171413292014.sig.500.EntrySwapped.out.collapsed
119	EE2_30ngL_maleBrain_48hrMonNov171405312014.sig.500.EntrySwapped.out.collapsed
53	EE2_30ngL_maleBrain_48hrMonNov171413562014.sig.500.EntrySwapped.out.collapsed
127	EE2_30ngL_maleBrain_96hrMonNov171414272014.sig.500.EntrySwapped.out.collapsed
227	EE2_30ngL_maleLiver_48hrMonNov171604182014.sig.500.EntrySwapped.out.collapsed
111	EE2_30ngL_maleTestis_48hrMonNov171406072014.sig.500.EntrySwapped.out.collapsed
115	FAD_25ugL_femaleBrain_48hrMonNov171406492014.sig.500.EntrySwapped.out.collapsed
125	FAD_25ugL_femaleBrain_96hrMonNov171416062014.sig.500.EntrySwapped.out.collapsed
140	FAD_25ugL_femaleOvary_48hrMonNov171407352014.sig.500.EntrySwapped.out.collapsed
135	FAD_25ugL_femaleOvary_48hrMonNov171416282014.sig.500.EntrySwapped.out.collapsed
120	FAD_25ugL_femaleOvary_96hrMonNov171416502014.sig.500.EntrySwapped.out.collapsed
111	FAD_25ugL_maleBrain_96hrMonNov171408032014.sig.500.EntrySwapped.out.collapsed
111	FAD_25ugL_maleBrain_96hrMonNov171417162014.sig.500.EntrySwapped.out.collapsed
35	FIP_5ugL_femaleOvary_48hrMonNov171426172014.sig.500.EntrySwapped.out.collapsed
98	FIP_5ugL_maleTestis_48hrMonNov171428292014.sig.500.EntrySwapped.out.collapsed
257	FLU_1700ugL_femaleOvary_48hrMonNov171430022014.sig.500.EntrySwapped.out.collapsed
225	FLU_1700ugL_maleTestis_24hrMonNov171432172014.sig.500.EntrySwapped.out.collapsed
193	FLU_1700ugL_maleTestis_48hrMonNov171434122014.sig.500.EntrySwapped.out.collapsed
226	KET_370ugL_femaleOvary_24hrMonNov171438262014.sig.500.EntrySwapped.out.collapsed
34	KET_370ugL_femaleOvary_48hrMonNov171440192014.sig.500.EntrySwapped.out.collapsed
84	MUS_500ugL_femaleBrain_48hrMonNov171444032014.sig.500.EntrySwapped.out.collapsed
50	MUS_500ugL_maleBrain_48hrMonNov171446232014.sig.500.EntrySwapped.out.collapsed
214	PRO_500ugL_femaleBrain_48hrMonNov171447422014.sig.500.EntrySwapped.out.collapsed
171	PRO_500ugL_femaleOvary_48hrMonNov171449122014.sig.500.EntrySwapped.out.collapsed
55	PRO_500ugL_maleTestis_48hrMonNov171450362014.sig.500.EntrySwapped.out.collapsed
104	TRB_3ugL_femaleBrain_96hrMonNov171408272014.sig.500.EntrySwapped.out.collapsed
104	TRB_3ugL_femaleBrain_96hrMonNov171417382014.sig.500.EntrySwapped.out.collapsed
34	TRB_3ugL_femaleOvary_24hrMonNov171453012014.sig.500.EntrySwapped.out.collapsed
102	TRI_2500ugL_maleTestis_24hrMonNov171456542014.sig.500.EntrySwapped.out.collapsed
97	VIN_1000ugL_femaleOvary_48hrMonNov171500262014.sig.500.EntrySwapped.out.collapsed
186	VIN_1000ugL_maleTestis_24hrMonNov171502322014.sig.500.EntrySwapped.out.collapsed
180	VIN_1000ugL_maleTestis_48hrMonNov171503532014.sig.500.EntrySwapped.out.collapsed
124.167
	Agilent19161IDswapTO15064
13	BDE_12500ngG_embryo_8daysMonNov171653252014.sig.500.EntrySwapped.out.collapsed
13	BDE_12500ngG_embryo_8daysSatJan311728332015.sig.500.EntrySwapped.out.collapsed
27	bisphenol_8.5mgL_embryo_48hrSatJan311734252015.sig.500.EntrySwapped.out.collapsed
49	bisphenol_8mgL_embryo_48hrSatJan311733462015.sig.500.EntrySwapped.out.collapsed
5	BPA_0.01ugL_ovary_96hrSatJan311725042015.sig.500.EntrySwapped.out.collapsed
24	BPA_10ugL_ovary_96hrSatJan311722172015.sig.500.EntrySwapped.out.collapsed
20	diazepam_273ngL_brain_14dSatJan311744002015.sig.500.EntrySwapped.out.collapsed
239	diazepam_273ugL_brain_14dSatJan311744352015.sig.500.EntrySwapped.out.collapsed
12	E2_1uM_embryo_4dpfMonNov171655042014.sig.500.EntrySwapped.out.collapsed
12	E2_1uM_embryo_4dpfSatJan311730292015.sig.500.EntrySwapped.out.collapsed
308	Genistein_2.4mgL_embryo_48hrSatJan311726252015.sig.500.EntrySwapped.out.collapsed
305	Genistein_2.4mgL_embryo_48hrSatJan311727462015.sig.500.EntrySwapped.out.collapsed
65	linuron_1.2mgL_embryo_48hrSatJan311740062015.sig.500.EntrySwapped.out.collapsed
219	linuron_1.3mgL_embryo_48hrSatJan311739262015.sig.500.EntrySwapped.out.collapsed
197	linuron_1.3mgL_embryo_48hrSatJan311740442015.sig.500.EntrySwapped.out.collapsed
210	methylparaben_19.8mgL_embryo_48hrSatJan311735012015.sig.500.EntrySwapped.out.collapsed
240	methylparaben_24.4mgL_embryo_48hrSatJan311735402015.sig.500.EntrySwapped.out.collapsed
266	PKC412_2ugL_wholebody_6dpfSatJan311742222015.sig.500.EntrySwapped.out.collapsed
282	PKC412_2ugL_wholebody_6dpfSatJan311743062015.sig.500.EntrySwapped.out.collapsed
13	PKC412_40ugL_wholebody_6dpfSatJan311742412015.sig.500.EntrySwapped.out.collapsed
35	prochloraz_1.7mgL_embryo_48hrSatJan311741212015.sig.500.EntrySwapped.out.collapsed
50	prochloraz_2mgL_embryo_48hrSatJan311741592015.sig.500.EntrySwapped.out.collapsed
58	propanil_1.1mgL_embryo_48hrSatJan311736562015.sig.500.EntrySwapped.out.collapsed
40	propanil_1.1mgL_embryo_48hrSatJan311738092015.sig.500.EntrySwapped.out.collapsed
246	RDX_15mgL_fry_96hrSatJan311747472015.sig.500.EntrySwapped.out.collapsed
266	RDX_3.8mgL_fry_96hrSatJan311746292015.sig.500.EntrySwapped.out.collapsed
267	RDX_7.5mgL_fry_96hrSatJan311747092015.sig.500.EntrySwapped.out.collapsed
283	Estradiol_5ugL_maleLiver_12hrsMonNov171818432014.sig.500.EntrySwapped.out.collapsed
269	Estradiol_5ugL_maleLiver_24hrsMonNov171819152014.sig.500.EntrySwapped.out.collapsed
310	Estradiol_5ugL_maleLiver_48hrsMonNov171819552014.sig.500.EntrySwapped.out.collapsed
41	Estradiol_5ugL_maleLiver_4hrsMonNov171820312014.sig.500.EntrySwapped.out.collapsed
51	FLU_1700ugL_femaleOvary_48hrMonNov171609472014.sig.500.EntrySwapped.out.collapsed
75	PRO_500ugL_femaleBrain_48hrMonNov171611012014.sig.500.EntrySwapped.out.collapsed
52	PRO_500ugL_femaleOvary_48hrMonNov171612412014.sig.500.EntrySwapped.out.collapsed
134.176
	Agilent19161IDswapTO19597
10	BDE_12500ngG_embryo_8daysMonNov171653252014.sig.500.EntrySwapped.out.collapsed
10	BDE_12500ngG_embryo_8daysSatJan311728332015.sig.500.EntrySwapped.out.collapsed
19	bisphenol_8.5mgL_embryo_48hrSatJan311734252015.sig.500.EntrySwapped.out.collapsed
42	bisphenol_8mgL_embryo_48hrSatJan311733462015.sig.500.EntrySwapped.out.collapsed
23	BPA_10ugL_ovary_96hrSatJan311722172015.sig.500.EntrySwapped.out.collapsed
18	diazepam_273ngL_brain_14dSatJan311744002015.sig.500.EntrySwapped.out.collapsed
227	diazepam_273ugL_brain_14dSatJan311744352015.sig.500.EntrySwapped.out.collapsed
9	E2_1uM_embryo_4dpfMonNov171655042014.sig.500.EntrySwapped.out.collapsed
9	E2_1uM_embryo_4dpfSatJan311730292015.sig.500.EntrySwapped.out.collapsed
247	Genistein_2.4mgL_embryo_48hrSatJan311726252015.sig.500.EntrySwapped.out.collapsed
251	Genistein_2.4mgL_embryo_48hrSatJan311727462015.sig.500.EntrySwapped.out.collapsed
6	linuron_1.2mgL_embryo_48hrSatJan311738472015.sig.500.EntrySwapped.out.collapsed
57	linuron_1.2mgL_embryo_48hrSatJan311740062015.sig.500.EntrySwapped.out.collapsed
187	linuron_1.3mgL_embryo_48hrSatJan311739262015.sig.500.EntrySwapped.out.collapsed
191	linuron_1.3mgL_embryo_48hrSatJan311740442015.sig.500.EntrySwapped.out.collapsed
195	methylparaben_19.8mgL_embryo_48hrSatJan311735012015.sig.500.EntrySwapped.out.collapsed
216	methylparaben_24.4mgL_embryo_48hrSatJan311735402015.sig.500.EntrySwapped.out.collapsed
227	PKC412_2ugL_wholebody_6dpfSatJan311742222015.sig.500.EntrySwapped.out.collapsed
249	PKC412_2ugL_wholebody_6dpfSatJan311743062015.sig.500.EntrySwapped.out.collapsed
9	PKC412_40ugL_wholebody_6dpfSatJan311742412015.sig.500.EntrySwapped.out.collapsed
28	prochloraz_1.7mgL_embryo_48hrSatJan311741212015.sig.500.EntrySwapped.out.collapsed
42	prochloraz_2mgL_embryo_48hrSatJan311741592015.sig.500.EntrySwapped.out.collapsed
43	propanil_1.1mgL_embryo_48hrSatJan311736562015.sig.500.EntrySwapped.out.collapsed
32	propanil_1.1mgL_embryo_48hrSatJan311738092015.sig.500.EntrySwapped.out.collapsed
214	RDX_15mgL_fry_96hrSatJan311747472015.sig.500.EntrySwapped.out.collapsed
222	RDX_3.8mgL_fry_96hrSatJan311746292015.sig.500.EntrySwapped.out.collapsed
234	RDX_7.5mgL_fry_96hrSatJan311747092015.sig.500.EntrySwapped.out.collapsed
260	Estradiol_5ugL_maleLiver_12hrsMonNov171818432014.sig.500.EntrySwapped.out.collapsed
247	Estradiol_5ugL_maleLiver_24hrsMonNov171819152014.sig.500.EntrySwapped.out.collapsed
274	Estradiol_5ugL_maleLiver_48hrsMonNov171819552014.sig.500.EntrySwapped.out.collapsed
45	Estradiol_5ugL_maleLiver_4hrsMonNov171820312014.sig.500.EntrySwapped.out.collapsed
64	FLU_1700ugL_femaleOvary_48hrMonNov171609472014.sig.500.EntrySwapped.out.collapsed
87	PRO_500ugL_femaleBrain_48hrMonNov171611012014.sig.500.EntrySwapped.out.collapsed
76	PRO_500ugL_femaleOvary_48hrMonNov171612412014.sig.500.EntrySwapped.out.collapsed
119.706
	Agilent19597IDswapTO15064
236	bifenthrin_0.15ugL_larvae_48hr__ControlMonNov171257302014.sig.500.EntrySwapped.out.collapsed
232	bifenthrin_0.15ugL_larvae_48hr__ControlMonNov171305432014.sig.500.EntrySwapped.out.collapsed
245	bifenthrin_0.15ugL_larvae_48hr__ControlMonNov171314192014.sig.500.EntrySwapped.out.collapsed
188	bifenthrin_0.15ugL_larvae_48hr__ControlMonNov171323532014.sig.500.EntrySwapped.out.collapsed
113	bifenthrin_0.3ugL_larvae_48hr__ControlMonNov171327152014.sig.500.EntrySwapped.out.collapsed
258	Bifenthrin_1.6ugL_Larvae_48h__ControlMonNov171250002014.sig.500.EntrySwapped.out.collapsed
272	DES_100_Liver_96hSatJan311158222015.sig.500.EntrySwapped.out.collapsed
271	DES_100_Liver_96hSatJan311159002015.sig.500.EntrySwapped.out.collapsed
19	DES_1_Liver_96hSatJan311158392015.sig.500.EntrySwapped.out.collapsed
108	E2a_999_MaleLiver_14dSatJan311203472015.sig.500.EntrySwapped.out.collapsed
237	E2b_X_MaleLiver_14dSatJan311204592015.sig.500.EntrySwapped.out.collapsed
265	EE2_25ngL_Liver_72hMonNov171255352014.sig.500.EntrySwapped.out.collapsed
12	EFFHa_5Perc_MaleLiver_14dSatJan311204212015.sig.500.EntrySwapped.out.collapsed
37	EFFHb_5Perc_MaleLiver_14dSatJan311205212015.sig.500.EntrySwapped.out.collapsed
49	ElyDS_999_liver_4dSatJan311211582015.sig.500.EntrySwapped.out.collapsed
96	ElyEFF_999_liver_4dSatJan311211112015.sig.500.EntrySwapped.out.collapsed
89	ElyUS_999_liver_4dSatJan311210372015.sig.500.EntrySwapped.out.collapsed
11	FLU_50_Ovary_96hSatJan311506222015.sig.500.EntrySwapped.out.collapsed
238	GEM_15_Ovary_8dSatJan311441192015.sig.500.EntrySwapped.out.collapsed
135	GEM_600_Ovary_8dSatJan311441422015.sig.500.EntrySwapped.out.collapsed
138	HutchinsonDS_999_liver_4dSatJan311208212015.sig.500.EntrySwapped.out.collapsed
60	HutchinsonEFF_999_liver_4dSatJan311207502015.sig.500.EntrySwapped.out.collapsed
53	RochesterDS_999_liver_4dSatJan311209592015.sig.500.EntrySwapped.out.collapsed
8	RochesterEFF_999_liver_4dSatJan311209212015.sig.500.EntrySwapped.out.collapsed
56	RochesterUS_999_liver_4dSatJan311208542015.sig.500.EntrySwapped.out.collapsed
12	TB_30_Ovary_192hSatJan311529412015.sig.500.EntrySwapped.out.collapsed
24	TB_30_Ovary_24hSatJan311531152015.sig.500.EntrySwapped.out.collapsed
9	TB_30_Ovary_96hpSatJan311533322015.sig.500.EntrySwapped.out.collapsed
18	TB_30_Ovary_96hSatJan311534172015.sig.500.EntrySwapped.out.collapsed
5	TB_500_Ovary_48hSatJan311532212015.sig.500.EntrySwapped.out.collapsed
9	TB_500_Ovary_96hpSatJan311533122015.sig.500.EntrySwapped.out.collapsed
87	Terbufos_57.5ugL_MaleBrain_72hMonNov171240402014.sig.500.EntrySwapped.out.collapsed
30	TRI_1500_Ovary_48hpSatJan311537382015.sig.500.EntrySwapped.out.collapsed
109.697
	Agilent19597IDswapTO19161
321	bifenthrin_0.15ugL_larvae_48hr__ControlMonNov171257302014.sig.500.EntrySwapped.out.collapsed
330	bifenthrin_0.15ugL_larvae_48hr__ControlMonNov171305432014.sig.500.EntrySwapped.out.collapsed
327	bifenthrin_0.15ugL_larvae_48hr__ControlMonNov171314192014.sig.500.EntrySwapped.out.collapsed
278	bifenthrin_0.15ugL_larvae_48hr__ControlMonNov171323532014.sig.500.EntrySwapped.out.collapsed
153	bifenthrin_0.3ugL_larvae_48hr__ControlMonNov171327152014.sig.500.EntrySwapped.out.collapsed
341	Bifenthrin_1.6ugL_Larvae_48h__ControlMonNov171250002014.sig.500.EntrySwapped.out.collapsed
363	DES_100_Liver_96hSatJan311158222015.sig.500.EntrySwapped.out.collapsed
358	DES_100_Liver_96hSatJan311159002015.sig.500.EntrySwapped.out.collapsed
20	DES_1_Liver_96hSatJan311158392015.sig.500.EntrySwapped.out.collapsed
152	E2a_999_MaleLiver_14dSatJan311203472015.sig.500.EntrySwapped.out.collapsed
318	E2b_X_MaleLiver_14dSatJan311204592015.sig.500.EntrySwapped.out.collapsed
338	EE2_25ngL_Liver_72hMonNov171255352014.sig.500.EntrySwapped.out.collapsed
13	EFFHa_5Perc_MaleLiver_14dSatJan311204212015.sig.500.EntrySwapped.out.collapsed
51	EFFHb_5Perc_MaleLiver_14dSatJan311205212015.sig.500.EntrySwapped.out.collapsed
64	ElyDS_999_liver_4dSatJan311211582015.sig.500.EntrySwapped.out.collapsed
130	ElyEFF_999_liver_4dSatJan311211112015.sig.500.EntrySwapped.out.collapsed
114	ElyUS_999_liver_4dSatJan311210372015.sig.500.EntrySwapped.out.collapsed
5	FLU_500_Ovary_192hpSatJan311503192015.sig.500.EntrySwapped.out.collapsed
19	FLU_50_Ovary_96hSatJan311506222015.sig.500.EntrySwapped.out.collapsed
317	GEM_15_Ovary_8dSatJan311441192015.sig.500.EntrySwapped.out.collapsed
168	GEM_600_Ovary_8dSatJan311441422015.sig.500.EntrySwapped.out.collapsed
180	HutchinsonDS_999_liver_4dSatJan311208212015.sig.500.EntrySwapped.out.collapsed
81	HutchinsonEFF_999_liver_4dSatJan311207502015.sig.500.EntrySwapped.out.collapsed
60	RochesterDS_999_liver_4dSatJan311209592015.sig.500.EntrySwapped.out.collapsed
9	RochesterEFF_999_liver_4dSatJan311209212015.sig.500.EntrySwapped.out.collapsed
73	RochesterUS_999_liver_4dSatJan311208542015.sig.500.EntrySwapped.out.collapsed
14	TB_30_Ovary_192hSatJan311529412015.sig.500.EntrySwapped.out.collapsed
39	TB_30_Ovary_24hSatJan311531152015.sig.500.EntrySwapped.out.collapsed
10	TB_30_Ovary_96hpSatJan311533322015.sig.500.EntrySwapped.out.collapsed
30	TB_30_Ovary_96hSatJan311534172015.sig.500.EntrySwapped.out.collapsed
5	TB_500_Ovary_192hSatJan311529162015.sig.500.EntrySwapped.out.collapsed
8	TB_500_Ovary_48hSatJan311532212015.sig.500.EntrySwapped.out.collapsed
14	TB_500_Ovary_96hpSatJan311533122015.sig.500.EntrySwapped.out.collapsed
123	Terbufos_57.5ugL_MaleBrain_72hMonNov171240402014.sig.500.EntrySwapped.out.collapsed
49	TRI_1500_Ovary_48hpSatJan311537382015.sig.500.EntrySwapped.out.collapsed
139.286
