# Supplementary material for: Fish connectivity mapping: linking chemical stressors by their mechanisms of action-driven transcriptomic profiles
Source: BMC Genomics. 2016 Jan 28;17:84. doi: 10.1186/s12864-016-2406-y (PMC4730593; doi:10.1186/s12864-016-2406-y)
Supplement: Additional file 7: Table S4. — Relationship between total number of DEGs and connectivity score among treatment conditions within FHM 15K. (XLSX 24 kb) [file 12864_2016_2406_MOESM7_ESM.xlsx]

## Sheet: Agilent19597_36574AllDEGsig.UFc
Table S4. The relationship between total number of DEGs and connectivity scores in FHM 15K
	refsetname	setsize	queryName	queryLength	setpvalue	setscore/stdev		AllDEG#_UF
FAD_50_Ovary_06h2hSatJan311449052015.sig	TbBPABPA_10_Ovary	4	FAD_50_Ovary_06h2hSatJan311449052015.sig.100	4	0.0006	3.45503	FAD_50_Ovary_06h2hSatJan311449052015.sig	4
KTC_150_Ovary_24h24hSatJan311507282015.sig	TbEE2EE2_10_Ovary	5	KTC_150_Ovary_24h24hSatJan311507282015.sig.100	4	0.0002	3.2721	KTC_150_Ovary_24h24hSatJan311507282015.sig	4
TB_500_Ovary_24hSatJan311530502015.sig	VZ_200_Ovary	32	TB_500_Ovary_24hSatJan311530502015.sig.100	4	0.9978	0.000352207	TB_500_Ovary_24hSatJan311530502015.sig	4
VZ_200_Ovary_24hSatJan311541292015.sig	permethrin_0.4ugL_larvae	31	VZ_200_Ovary_24hSatJan311541292015.sig.100	4	0.0056	3.0158	VZ_200_Ovary_24hSatJan311541292015.sig	4
Wastewater_999_Liver_48hSatJan311159272015.sig	Wastewater_999_Liver	4	Wastewater_999_Liver_48hSatJan311159272015.sig.100	4	0.0001	5.03356	Wastewater_999_Liver_48hSatJan311159272015.sig	4
FAD_5_Ovary_06h30mSatJan311449482015.sig	TbEE2TbEE2_10_Ovary	5	FAD_5_Ovary_06h30mSatJan311449482015.sig.100	5	0.0016	3.21875	FAD_5_Ovary_06h30mSatJan311449482015.sig	5
FLU_500_Ovary_192hSatJan311502442015.sig	TB_500_Ovary	54	FLU_500_Ovary_192hSatJan311502442015.sig.100	5	0.0022	3.11496	FLU_500_Ovary_192hSatJan311502442015.sig	5
phenanthrene_High_Liver_48hrSatJan311159382015.sig	phenanthrene_High_Liver	5	phenanthrene_High_Liver_48hrSatJan311159382015.sig.100	5	0.0001	5.86327	phenanthrene_High_Liver_48hrSatJan311159382015.sig	5
FLU_500_Ovary_192hpSatJan311503192015.sig	EFFLa_0.5Perc_MaleLiver	3	FLU_500_Ovary_192hpSatJan311503192015.sig.100	6	0.0006	3.43299	FLU_500_Ovary_192hpSatJan311503192015.sig	6
Permethrin_7.5ugL_MaleBrain_72hMonNov171239502014.sig	Permethrin_7.5ugL_MaleBrain	16	Permethrin_7.5ugL_MaleBrain_72hMonNov171239502014.sig.100	6	0.0001	6.00464	Permethrin_7.5ugL_MaleBrain_72hMonNov171239502014.sig	6
VZ_700_Ovary_48hSatJan311542392015.sig	EE2_0.1ngL_MaleBrain	12	VZ_700_Ovary_48hSatJan311542392015.sig.100	6	0.0014	3.38749	VZ_700_Ovary_48hSatJan311542392015.sig	6
cypermethrin_1ugL_larvae_48hr__ControlMonNov171333462014.sig	cypermethrin_1ugL_larvae	9	cypermethrin_1ugL_larvae_48hr__ControlMonNov171333462014.sig.subset100	6	0.0001	5.18481	cypermethrin_1ugL_larvae_48hr__ControlMonNov171333462014.sig	6
TB_500_Ovary_192hSatJan311529162015.sig	RochesterUS_999_liver	7	TB_500_Ovary_192hSatJan311529162015.sig.100	9	0.0032	2.96746	TB_500_Ovary_192hSatJan311529162015.sig	9
RochesterEFF_999_liver_4dSatJan311209212015.sig	HutchinsonUS_999_liver	6	RochesterEFF_999_liver_4dSatJan311209212015.sig.100	12	0.0001	6.77193	RochesterEFF_999_liver_4dSatJan311209212015.sig	12
TB_500_Ovary_48hSatJan311532212015.sig	TbTCCTCC_5_Ovary	5	TB_500_Ovary_48hSatJan311532212015.sig.100	12	0.9874	6.66799e-05	TB_500_Ovary_48hSatJan311532212015.sig	12
EFFHa_5Perc_MaleLiver_14dSatJan311204212015.sig	EFFHa_5Perc_MaleLiver	10	EFFHa_5Perc_MaleLiver_14dSatJan311204212015.sig.100	17	0.0001	10.1402	EFFHa_5Perc_MaleLiver_14dSatJan311204212015.sig	17
TB_30_Ovary_96hpSatJan311533322015.sig	bifenthrin_0.593ugL_brain	10	TB_30_Ovary_96hpSatJan311533322015.sig.100	21	0.0016	3.20589	TB_30_Ovary_96hpSatJan311533322015.sig	21
TB_500_Ovary_96hpSatJan311533122015.sig	TB_500_Ovary	54	TB_500_Ovary_96hpSatJan311533122015.sig.100	25	0.0001	4.79701	TB_500_Ovary_96hpSatJan311533122015.sig	25
FLU_50_Ovary_96hSatJan311506222015.sig	FLU_50_Ovary	37	FLU_50_Ovary_96hSatJan311506222015.sig.100	26	0.0001	7.74318	FLU_50_Ovary_96hSatJan311506222015.sig	26
TB_30_Ovary_192hSatJan311529412015.sig	TRI_300_Ovary	32	TB_30_Ovary_192hSatJan311529412015.sig.100	27	0.0001	4.25552	TB_30_Ovary_192hSatJan311529412015.sig	27
DES_1_Liver_96hSatJan311158392015.sig	DES_1_Liver	6	DES_1_Liver_96hSatJan311158392015.sig.100	29	0.0001	4.02505	DES_1_Liver_96hSatJan311158392015.sig	29
TB_30_Ovary_96hSatJan311534172015.sig	TbTCCTCC_5_Ovary	5	TB_30_Ovary_96hSatJan311534172015.sig.100	45	0.0001	5.30422	TB_30_Ovary_96hSatJan311534172015.sig	45
TB_30_Ovary_24hSatJan311531152015.sig	TB_30_Ovary	49	TB_30_Ovary_24hSatJan311531152015.sig.100	59	0.0001	8.02505	TB_30_Ovary_24hSatJan311531152015.sig	59
EFFHb_5Perc_MaleLiver_14dSatJan311205212015.sig	EFFHb_5Perc_MaleLiver	6	EFFHb_5Perc_MaleLiver_14dSatJan311205212015.sig.100	81	0.0001	20.9207	EFFHb_5Perc_MaleLiver_14dSatJan311205212015.sig	81
TRI_1500_Ovary_48hpSatJan311537382015.sig	FAD_30_Ovary	59	TRI_1500_Ovary_48hpSatJan311537382015.sig.100	82	0.0001	16.7519	TRI_1500_Ovary_48hpSatJan311537382015.sig	82
ElyDS_999_liver_4dSatJan311211582015.sig	ElyDS_999_liver	7	ElyDS_999_liver_4dSatJan311211582015.sig.100	100	0.0001	24.7086	ElyDS_999_liver_4dSatJan311211582015.sig	100
RochesterDS_999_liver_4dSatJan311209592015.sig	RochesterDS_999_liver	6	RochesterDS_999_liver_4dSatJan311209592015.sig.100	100	0.0001	20.6595	RochesterDS_999_liver_4dSatJan311209592015.sig	100
RochesterUS_999_liver_4dSatJan311208542015.sig	RochesterUS_999_liver	7	RochesterUS_999_liver_4dSatJan311208542015.sig.100	100	0.0001	21.2784	RochesterUS_999_liver_4dSatJan311208542015.sig	119
HutchinsonEFF_999_liver_4dSatJan311207502015.sig	HutchinsonEFF_999_liver	6	HutchinsonEFF_999_liver_4dSatJan311207502015.sig.100	100	0.0001	21.1688	HutchinsonEFF_999_liver_4dSatJan311207502015.sig	123
ElyUS_999_liver_4dSatJan311210372015.sig	ElyUS_999_liver	6	ElyUS_999_liver_4dSatJan311210372015.sig.100	100	0.0001	24.082	ElyUS_999_liver_4dSatJan311210372015.sig	179
Terbufos_57.5ugL_MaleBrain_72hMonNov171240402014.sig	Terbufos_57.5ugL_MaleBrain	13	Terbufos_57.5ugL_MaleBrain_72hMonNov171240402014.sig.100	100	0.0001	18.7306	Terbufos_57.5ugL_MaleBrain_72hMonNov171240402014.sig	201
ElyEFF_999_liver_4dSatJan311211112015.sig	ElyEFF_999_liver	5	ElyEFF_999_liver_4dSatJan311211112015.sig.100	100	0.0001	24.1108	ElyEFF_999_liver_4dSatJan311211112015.sig	202
E2a_999_MaleLiver_14dSatJan311203472015.sig	E2a_999_MaleLiver	4	E2a_999_MaleLiver_14dSatJan311203472015.sig.100	100	0.0001	24.2395	E2a_999_MaleLiver_14dSatJan311203472015.sig	228
bifenthrin_0.3ugL_larvae_48hr__ControlMonNov171327152014.sig	bifenthrin_0.3ugL_larvae	10	bifenthrin_0.3ugL_larvae_48hr__ControlMonNov171327152014.sig.subset100	100	0.0001	14.3988	bifenthrin_0.3ugL_larvae_48hr__ControlMonNov171327152014.sig	239
GEM_600_Ovary_8dSatJan311441422015.sig	GEM_600_Ovary	6	GEM_600_Ovary_8dSatJan311441422015.sig.100	100	0.0001	13.8221	GEM_600_Ovary_8dSatJan311441422015.sig	246
HutchinsonDS_999_liver_4dSatJan311208212015.sig	HutchinsonDS_999_liver	7	HutchinsonDS_999_liver_4dSatJan311208212015.sig.100	100	0.0001	22.4118	HutchinsonDS_999_liver_4dSatJan311208212015.sig	276
bifenthrin_0.15ugL_larvae_48hr__ControlMonNov171323532014.sig	bifenthrin_0.15ugL_larvae	43	bifenthrin_0.15ugL_larvae_48hr__ControlMonNov171323532014.sig.subset100	100	0.0001	8.56926	bifenthrin_0.15ugL_larvae_48hr__ControlMonNov171323532014.sig	466
GEM_15_Ovary_8dSatJan311441192015.sig	GEM_15_Ovary	5	GEM_15_Ovary_8dSatJan311441192015.sig.100	100	0.0001	10.0119	GEM_15_Ovary_8dSatJan311441192015.sig	806
DES_100_Liver_96hSatJan311159002015.sig	phenanthrene_High_Liver	5	DES_100_Liver_96hSatJan311159002015.sig.100	100	0.0001	14.0777	DES_100_Liver_96hSatJan311159002015.sig	897
DES_100_Liver_96hSatJan311158222015.sig	DES_10_Liver	5	DES_100_Liver_96hSatJan311158222015.sig.100	100	0.0001	10.3904	DES_100_Liver_96hSatJan311158222015.sig	1099
bifenthrin_0.15ugL_larvae_48hr__ControlMonNov171314192014.sig	Bifenthrin_1.6ugL_Larvae	32	bifenthrin_0.15ugL_larvae_48hr__ControlMonNov171314192014.sig.subset100	100	0.0001	20.506	bifenthrin_0.15ugL_larvae_48hr__ControlMonNov171314192014.sig	1107
E2b_X_MaleLiver_14dSatJan311204592015.sig	E2b_X_MaleLiver	6	E2b_X_MaleLiver_14dSatJan311204592015.sig.100	100	0.0001	19.1493	E2b_X_MaleLiver_14dSatJan311204592015.sig	1486
bifenthrin_0.15ugL_larvae_48hr__ControlMonNov171257302014.sig	Bifenthrin_1.6ugL_Larvae	32	bifenthrin_0.15ugL_larvae_48hr__ControlMonNov171257302014.sig.subset100	100	0.0001	22.0857	bifenthrin_0.15ugL_larvae_48hr__ControlMonNov171257302014.sig	2595
bifenthrin_0.15ugL_larvae_48hr__ControlMonNov171305432014.sig	Bifenthrin_1.6ugL_Larvae	32	bifenthrin_0.15ugL_larvae_48hr__ControlMonNov171305432014.sig.subset100	100	0.0001	23.0796	bifenthrin_0.15ugL_larvae_48hr__ControlMonNov171305432014.sig	3151
EE2_25ngL_Liver_72hMonNov171255352014.sig	E2a_999_MaleLiver	4	EE2_25ngL_Liver_72hMonNov171255352014.sig.subset100	100	0.0001	20.1115	EE2_25ngL_Liver_72hMonNov171255352014.sig	3194
Bifenthrin_1.6ugL_Larvae_48h__ControlMonNov171250002014.sig	Bifenthrin_1.6ugL_Larvae	32	Bifenthrin_1.6ugL_Larvae_48h__ControlMonNov171250002014.sig.subset100	100	0.0001	26.256	Bifenthrin_1.6ugL_Larvae_48h__ControlMonNov171250002014.sig	7724
*highlighted in red have no correct match in top 5 hits at p-value cutoff of 1/132=0.0076
